# Supplementary material for: Wind-assisted high-altitude dispersal of mosquitoes and other insects in East Africa
Source: J Med Entomol. 2023 Apr 24;60(4):698–707. doi: 10.1093/jme/tjad033 (PMC10337859; doi:10.1093/jme/tjad033)
Supplement: tjad033_suppl_Supplementary_Table_S1 [file tjad033_suppl_supplementary_table_s1.xlsx]

## Sheet: Sheet1
No.	Seq-ID	COI-barcoding sequence (nt)	Length(nt)	Amino acid(aa)	Length(aa)	BOLD-blast best match	Similarity	Genus	Final_SP. classification	GenBank acc.
1	R225	ATATTAGGAGCCCCAGATATGGCATTCCCTCGTATAAATAATATAAGTTTTTGAATATTACCTCCTTCTTTAACATTACTACTTTCAAGTAGTTTAGTAGAAAATGGAGCTGGTACCGGATGAACAGTTTACCCCCCTCTTTCATCTGGGACAGCCCATGCAGGAGCTTCAGTTGATTTAGCTATTTTTTCTCTTCATTTAGCTGGAATTTCATCAATTTTAGGAGCCGTAAATTTTATTACAACAGTAATTAATATACGATCTTCAGGGATTACTTTAGACCGAATACCATTATTTGTTTGATCAGTAGTTATTACTGCTGTTCTATTATTGTTATCTTTACCTGTTTTAGCAGGAGCCATTACTATATTATTAACAGATCGAAATTTAAACACTTCC…	450	MLGAPDMAFPRMNNMSFWMLPPSLTLLLSSSLVENGAGTGWTVYPPLSSGTAHAGASVDLAIFSLHLAGISSILGAVNFITTVINMRSSGITLDRMPLFVWSVVITAVLLLLSLPVLAGAITMLLTDRNLNTSFFDPIGGGDPILYQHLF	150	Culex antennatus	1	Culex	Culex antennatus	OQ259608
2	R143	ATTTTTGGAGCTTGAGCTGGAATAATCGGAACATCATTAAGTATCCTTATTCGAGCAGAATTAAGTCAACCAGGAGTTTTTATTGGAAATGACCAAATTTATAATGTTATTGTAACTGCACATGCTTTTATTATAATTTTTTTCATAGTTATACCAATTATAATTGGAGGATTTGGAAATTGATTAGTTCCTTTAATATTAGGAGCCCCAGATATGGCATTCCCTCGTATAAATAATATAAGTTTTTGAATATTACCTCCTTCTTTAACATTACTACTTTCAAGTAGTTTAGTAGAAAATGGAGCTGGTACCGGATGAACAGTTTACCCCCCTCTTTCATCTGGGACAGCCCATGCAGGAGCTTCAGTTGATTTAGCTATTTTTTCTCTTCATTTAGCT…	645	IFGAWAGMIGTSLSILIRAELSQPGVFIGNDQIYNVIVTAHAFIMIFFMVMPIMIGGFGNWLVPLMLGAPDMAFPRMNNMSFWMLPPSLTLLLSSSLVENGAGTGWTVYPPLSSGTAHAGASVDLAIFSLHLAGISSILGAVNFITTVINMRSSGITLDRMPLFVWSVVITAVLLLLSLPVLAGAITMLLTDRNLNTSFFDPIGGGDPILYQHLF	215	Culex antennatus	1	Culex	Culex antennatus	OQ259609
3	R144	ATTTTTGGAGCTTGAGCTGGAATAATCGGAACATCATTAAGTATCCTTATTCGAGCAGAATTAAGTCAACCAGGAGTTTTTATTGGAAATGACCAAATTTATAATGTTATTGTAACTGCACATGCTTTTATTATAATTTTTTTCATAGTTATACCAATTATAATTGGAGGATTTGGAAATTGATTAGTTCCTTTAATATTAGGAGCCCCAGATATGGCATTCCCTCGTATAAATAATATAAGTTTTTGAATATTACCTCCTTCTTTAACATTACTACTTTCAAGTAGTTTAGTAGAAAATGGAGCTGGTACCGGATGAACAGTTTACCCCCCTCTTTCATCTGGGACAGCCCATGCAGGAGCTTCAGTTGATTTAGCTATTTTTTCTCTTCATTTAGCT…	645	IFGAWAGMIGTSLSILIRAELSQPGVFIGNDQIYNVIVTAHAFIMIFFMVMPIMIGGFGNWLVPLMLGAPDMAFPRMNNMSFWMLPPSLTLLLSSSLVENGAGTGWTVYPPLSSGTAHAGASVDLAIFSLHLAGISSILGAVNFITTVINMRSSGITLDRMPLFVWSVVITAVLLLLSLPVLAGAITMLLTDRNLNTSFFDPIGGGDPILYQHLF	215	Culex antennatus	1	Culex	Culex antennatus	OQ259610
4	R142	ACATCATTAAGTATCCTTATTCGAGCAGAATTAAGTCAACCAGGAGTTTTTATTGGAAATGACCAAATTTATAATGTTATTGTAACTGCACATGCTTTTATTATAATTTTTTTCATAGTTATACCAATTATAATTGGAGGGTTTGGAAATTGATTAGTTCCTTTAATATTAGGAGCCCCAGATATGGCATTCCCTCGTATAAATAATATAAGTTTTTGAATATTACCTCCTTCTTTAACATTACTACTTTCAAGTAGTTTAGTAGAAAATGGAGCTGGTACCGGATGAACAGTTTACCCCCCTCTTTCATCTGGGACAGCCCATGCAGGAGCTTCAGTTGATTTAGCTATTTTTTCTCTTCATTTAGCTGGAATTTCATCAATTTTAGGAGCCGTAAAT…	615	TSLSILIRAELSQPGVFIGNDQIYNVIVTAHAFIMIFFMVMPIMIGGFGNWLVPLMLGAPDMAFPRMNNMSFWMLPPSLTLLLSSSLVENGAGTGWTVYPPLSSGTAHAGASVDLAIFSLHLAGISSILGAVNFITTVINMRSSGITLDRMPLFVWSVVITAVLLLLSLPVLAGAITMLLTDRNLNTSFFDPIGGGDPILYQHLF	205	Culex antennatus	0.9983	Culex	Culex antennatus	OQ259611
5	R229	ATATTAGGAGCCCCAGATATGGCATTCCCTCGTATAAATAATATAAGTTTTTGAATATTACCTCCTTCTTTAACATTACTACTTTCAAGTAGTTTAGTAGAAAATGGAGCTGGTACCGGATGAACAGTTTACCCCCCTCTTTCATCTGGGACAGCCCATGCAGGAGCTTCAGTTGATTTAGCTATTTTTTCTCTTCATTTAGCTGGAATTTCATCAATTTTAGGAGCCGTAAATTTTATTACAACAGTAATTAATATACGATCTTCAGGGATTACTTTAGACCGAATACCATTATTTGTTTGATCAGTAGTTATTACTGCTGTTCTATTATTGTTATCTTTACCTGTTTTAGCAGGAGCCATTACTATATTATTAACAGATCGAAATTTAAACACTTCC…	450	MLGAPDMAFPRMNNMSFWMLPPSLTLLLSSSLVENGAGTGWTVYPPLSSGTAHAGASVDLAIFSLHLAGISSILGAVNFITTVINMRSSGITLDRMPLFVWSVVITAVLLLLSLPVLAGAITMLLTDRNLNTSFFDPIGGGDPILYQHLF	150	Culex antennatus	1	Culex	Culex antennatus	OQ259612
6	R044	ACACTATACTTTATTTTTGGAGCTTGAGCTGGAATAATCGGAACATCATTAAGTATCCTTATTCGAGCAGAATTAAGTCAACCAGGAGTTTTTATTGGAAATGACCAAATTTATAATGTTATTGTAACTGCACATGCTTTTATTATAATTTTTTTCATAGTTATACCAATTATAATTGGAGGATTTGGAAATTGATTAGTTCCTTTAATATTAGGAGCCCCAGATATGGCATTCCCTCGTATAAATAATATAAGTTTTTGAATATTACCTCCTTCTTTAACATTACTACTTTCAAGTAGTTTAGTAGAAAATGGAGCTGGTACCGGATGAACAGTTTACCCCCCTCTTTCATCTGGGACAGCCCATGCAGGAGCTTCAGTTGATTTAGCTATTTTTTCT…	657	TLYFIFGAWAGMIGTSLSILIRAELSQPGVFIGNDQIYNVIVTAHAFIMIFFMVMPIMIGGFGNWLVPLMLGAPDMAFPRMNNMSFWMLPPSLTLLLSSSLVENGAGTGWTVYPPLSSGTAHAGASVDLAIFSLHLAGISSILGAVNFITTVINMRSSGITLDRMPLFVWSVVITAVLLLLSLPVLAGAITMLLTDRNLNTSFFDPIGGGDPILYQHLF	219	Culex antennatus	1	Culex	Culex antennatus	OQ259613
7	R022	ACACTATACTTTATTTTTGGAGCTTGAGCTGGAATAATCGGAACATCATTAAGTATCCTTATTCGAGCAGAATTAAGTCAACCAGGAGTTTTTATTGGAAATGACCAAATTTATAATGTTATTGTAACTGCACATGCTTTTATTATAATTTTTTTCATAGTTATACCAATTATAATTGGAGGATTTGGAAATTGATTAGTTCCTTTAATATTAGGAGCCCCAGATATGGCATTCCCTCGTATAAATAATATAAGTTTTTGAATATTACCTCCTTCTTTAACATTACTACTTTCAAGTAGTTTAGTAGAAAATGGAGCTGGTACCGGATGAACAGTTTACCCCCCTCTTTCATCTGGGACAGCCCATGCAGGAGCTTCAGTTGATTTAGCTATTTTTTCT…	657	TLYFIFGAWAGMIGTSLSILIRAELSQPGVFIGNDQIYNVIVTAHAFIMIFFMVMPIMIGGFGNWLVPLMLGAPDMAFPRMNNMSFWMLPPSLTLLLSSSLVENGAGTGWTVYPPLSSGTAHAGASVDLAIFSLHLAGISSILGAVNFITTVINMRSSGITLDRMPLFVWSVVITAVLLLLSLPVLAGAITMLLTDRNLNTSFFDPIGGGDPILYQHLF	219	Culex antennatus	1	Culex	Culex antennatus	OQ259614
8	R199	TGATTAGTTCCTTTAATATTAGGAGCCCCAGATATGGCATTCCCTCGTATAAATAATATAAGTTTTTGAATATTACCTCCTTCTTTAACATTACTACTTTCAAGTAGTTTAGTAGAAAATGGAGCTGGTACCGGATGAACAGTTTACCCCCCTCTTTCATCTGGGACAGCCCATGCAGGAGCTTCAGTTGATTTAGCTATTTTTTCTCTTCATTTAGCTGGAATTTCATCAATTTTAGGAGCCGTAAATTTTATTACAACAGTAATTAATATACGATCTTCAGGGATTACTTTAGACCGAATACCATTATTTGTTTGATCAGTAGTTATTACTGCTGTTCTATTATTGTTATCTTTACCTGTTTTAGCAGGAGCCATTACTATATTATTAACAGATCGA…	465	WLVPLMLGAPDMAFPRMNNMSFWMLPPSLTLLLSSSLVENGAGTGWTVYPPLSSGTAHAGASVDLAIFSLHLAGISSILGAVNFITTVINMRSSGITLDRMPLFVWSVVITAVLLLLSLPVLAGAITMLLTDRNLNTSFFDPIGGGDPILYQHLF	155	Culex rima	1	Culex	Culex rima	OQ259615
9	R084	ACACTATACTTTATTTTTGGAGCTTGAGCTGGAATAATCGGAACATCATTAAGTATCCTTATTCGAGCAGAATTAAGTCAACCAGGAGTTTTTATTGGAAATGACCAAATTTATAATGTTATTGTAACTGCACATGCTTTTATTATAATTTTTTTCATAGTTATACCAATTATAATTGGAGGATTTGGAAATTGATTAGTTCCTTTAATATTAGGAGCCCCAGATATGGCATTCCCTCGTATAAATAATATAAGTTTTTGAATATTACCTCCTTCTTTAACATTACTACTTTCAAGTAGTTTAGTAGAAAATGGAGCTGGTACCGGATGAACAGTTTACCCCCCTCTTTCATCTGGGACAGCCCATGCAGGAGCTTCAGTTGATTTAGCTATTTTTTCT…	657	TLYFIFGAWAGMIGTSLSILIRAELSQPGVFIGNDQIYNVIVTAHAFIMIFFMVMPIMIGGFGNWLVPLMLGAPDMAFPRMNNMSFWMLPPSLTLLLSSSLVENGAGTGWTVYPPLSSGTAHAGASVDLAIFSLHLAGISSILGAVNFITTVINMRSSGITLDRMPLFVWSVVITAVLLLLSLPVLAGAITMLLTDRNLNTSFFDPIGGGDPILYQHLF	219	Culex antennatus	1	Culex	Culex antennatus	OQ259616
10	R190	TTAATATTAGGAGCCCCAGATATGGCATTCCCTCGTATAAATAATATAAGTTTTTGAATATTACCTCCTTCTTTAACATTACTACTTTCAAGTAGTTTAGTAGAAAATGGAGCTGGTACCGGATGAACAGTTTACCCCCCTCTTTCATCTGGGACAGCCCATGCAGGAGCTTCAGTTGATTTAGCTATTTTTTCTCTTCATTTAGCTGGAATTTCATCAATTTTAGGAGCCGTAAATTTTATTACAACAGTAATTAATATACGATCTTCAGGGATTACTTTAGACCGAATACCATTATTTGTTTGATCAGTAGTTATTACTGCTGTTCTATTATTGTTATCTTTACCTGTTTTAGCAGGAGCCATTACTATATTATTAACAGATCGAAATTTAAACACT…	453	LMLGAPDMAFPRMNNMSFWMLPPSLTLLLSSSLVENGAGTGWTVYPPLSSGTAHAGASVDLAIFSLHLAGISSILGAVNFITTVINMRSSGITLDRMPLFVWSVVITAVLLLLSLPVLAGAITMLLTDRNLNTSFFDPIGGGDPILYQHLF	151	Culex rima	1	Culex	Culex rima	OQ259617
11	R076	ACACTATACTTTATTTTTGGAGCTTGAGCTGGAATAATCGGAACATCATTAAGTATCCTTATTCGAGCAGAATTAAGTCAACCAGGAGTTTTTATTGGAAATGACCAAATTTATAATGTTATTGTAACTGCACATGCTTTTATTATAATTTTTTTCATAGTTATACCAATTATAATTGGAGGATTTGGAAATTGATTAGTTCCTTTAATATTAGGAGCCCCAGATATGGCATTCCCTCGTATAAATAATATAAGTTTTTGAATATTACCTCCTTCTTTAACATTACTACTTTCAAGTAGTTTAGTAGAAAATGGAGCTGGTACCGGATGAACAGTTTACCCCCCTCTTTCATCTGGGACAGCCCATGCAGGAGCTTCAGTTGATTTAGCTATTTTTTCT…	657	TLYFIFGAWAGMIGTSLSILIRAELSQPGVFIGNDQIYNVIVTAHAFIMIFFMVMPIMIGGFGNWLVPLMLGAPDMAFPRMNNMSFWMLPPSLTLLLSSSLVENGAGTGWTVYPPLSSGTAHAGASVDLAIFSLHLAGISSILGAVNFITTVINMRSSGITLDRMPLFVWSVVITAVLLLLSLPVLAGAITMLLTDRNLNTSFFDPIGGGDPILYQHLF	219	Culex antennatus	1	Culex	Culex antennatus	OQ259618
12	R009	ACACTATACTTTATTTTTGGAGCTTGAGCTGGAATAATCGGAACATCATTAAGTATCCTTATTCGAGCAGAATTAAGTCAACCAGGAGTTTTTATTGGAAATGACCAAATTTATAATGTTATTGTAACTGCACATGCTTTTATTATAATTTTTTTCATAGTTATACCAATTATAATTGGAGGATTTGGAAATTGATTAGTTCCTTTAATATTAGGAGCCCCAGATATGGCATTCCCTCGTATAAATAATATAAGTTTTTGAATATTACCTCCTTCTTTAACATTACTACTTTCAAGTAGTTTAGTAGAAAATGGAGCTGGTACCGGATGAACAGTTTACCCCCCTCTTTCATCTGGGACAGCCCATGCAGGAGCTTCAGTTGATTTAGCTATTTTTTCT…	657	TLYFIFGAWAGMIGTSLSILIRAELSQPGVFIGNDQIYNVIVTAHAFIMIFFMVMPIMIGGFGNWLVPLMLGAPDMAFPRMNNMSFWMLPPSLTLLLSSSLVENGAGTGWTVYPPLSSGTAHAGASVDLAIFSLHLAGISSILGAVNFITTVINMRSSGITLDRMPLFVWSVVITAVLLLLSLPVLAGAITMLLTDRNLNTSFFDPIGGGDPILYQHLF	219	Culex antennatus	1	Culex	Culex antennatus	OQ259619
13	R019	ACACTATACTTTATTTTTGGAGCTTGAGCTGGAATAATCGGAACATCATTAAGTATCCTTATTCGAGCAGAATTAAGTCAACCAGGAGTTTTTATTGGAAATGACCAAATTTATAATGTTATTGTAACTGCACATGCTTTTATTATAATTTTTTTCATAGTTATACCAATTATAATTGGAGGATTTGGAAATTGATTAGTTCCTTTAATATTAGGAGCCCCAGATATGGCATTCCCTCGTATAAATAATATAAGTTTTTGAATATTACCTCCTTCTTTAACATTACTACTTTCAAGTAGTTTAGTAGAAAATGGAGCTGGTACCGGATGAACAGTTTACCCCCCTCTTTCATCTGGGACAGCCCATGCAGGAGCTTCAGTTGATTTAGCTATTTTTTCT…	657	TLYFIFGAWAGMIGTSLSILIRAELSQPGVFIGNDQIYNVIVTAHAFIMIFFMVMPIMIGGFGNWLVPLMLGAPDMAFPRMNNMSFWMLPPSLTLLLSSSLVENGAGTGWTVYPPLSSGTAHAGASVDLAIFSLHLAGISSILGAVNFITTVINMRSSGITLDRMPLFVWSVVITAVLLLLSLPVLAGAITMLLTDRNLNTSFFDPIGGGDPILYQHLF	219	Culex antennatus	1	Culex	Culex antennatus	OQ259620
14	R179	ATATTAGGAGCCCCAGATATGGCATTCCCTCGTATAAATAATATAAGTTTTTGAATATTACCTCCTTCTTTAACATTACTACTTTCAAGTAGTTTAGTAGAAAATGGAGCTGGTACCGGATGAACAGTTTACCCCCCTCTTTCATCTGGGACAGCCCATGCAGGAGCTTCAGTTGATTTAGCTATTTTTTCTCTTCATTTAGCTGGAATTTCATCAATTTTAGGAGCCGTAAATTTTATTACAACAGTAATTAATATACGATCTTCAGGGATTACTTTAGACCGAATACCATTATTTGTTTGATCAGTAGTTATTACTGCTGTTCTATTATTGTTATCTTTACCTGTTTTAGCAGGAGCCATTACTATATTATTAACAGATCGAAATTTAAACACTTCC…	450	MLGAPDMAFPRMNNMSFWMLPPSLTLLLSSSLVENGAGTGWTVYPPLSSGTAHAGASVDLAIFSLHLAGISSILGAVNFITTVINMRSSGITLDRMPLFVWSVVITAVLLLLSLPVLAGAITMLLTDRNLNTSFFDPIGGGDPILYQHLF	150	Culex antennatus	1	Culex	Culex antennatus	OQ259621
15	R175	TTAATATTAGGAGCCCCAGATATGGCATTCCCTCGTATAAATAATATAAGTTTTTGAATATTACCTCCTTCTTTAACATTACTACTTTCAAGTAGTTTAGTAGAAAATGGAGCTGGTACCGGATGAACAGTTTACCCCCCTCTTTCATCTGGGACAGCCCATGCAGGAGCTTCAGTTGATTTAGCTATTTTTTCTCTTCATTTAGCTGGAATTTCATCAATTTTAGGAGCCGTAAATTTTATTACAACAGTAATTAATATACGATCTTCAGGGATTACTTTAGACCGAATACCATTATTTGTTTGATCAGTAGTTATTACTGCTGTTCTATTATTGTTATCTTTACCTGTTTTAGCAGGAGCCATTACTATATTATTAACAGATCGAAATTTAAACACT…	453	LMLGAPDMAFPRMNNMSFWMLPPSLTLLLSSSLVENGAGTGWTVYPPLSSGTAHAGASVDLAIFSLHLAGISSILGAVNFITTVINMRSSGITLDRMPLFVWSVVITAVLLLLSLPVLAGAITMLLTDRNLNTSFFDPIGGGDPILYQHLF	151	Culex antennatus	1	Culex	Culex antennatus	OQ259622
16	R045	ACACTATACTTTATTTTTGGAGCTTGAGCTGGAATAATCGGAACATCATTAAGTATCCTTATTCGAGCAGAATTAAGTCAACCAGGAGTTTTTATTGGAAATGACCAAATTTATAATGTTATTGTAACTGCACATGCTTTTATTATAATTTTTTTCATAGTTATACCAATTATAATTGGAGGATTTGGAAATTGATTAGTTCCTTTAATATTAGGAGCCCCAGATATGGCATTCCCTCGTATAAATAATATAAGTTTTTGAATATTACCTCCTTCTTTAACATTACTACTTTCAAGTAGTTTAGTAGAAAATGGAGCTGGTACCGGATGAACAGTTTACCCCCCTCTTTCATCTGGGACAGCCCATGCAGGAGCTTCAGTTGATTTAGCTATTTTTTCT…	657	TLYFIFGAWAGMIGTSLSILIRAELSQPGVFIGNDQIYNVIVTAHAFIMIFFMVMPIMIGGFGNWLVPLMLGAPDMAFPRMNNMSFWMLPPSLTLLLSSSLVENGAGTGWTVYPPLSSGTAHAGASVDLAIFSLHLAGISSILGAVNFITTVINMRSSGITLDRMPLFVWSVVITAVLLLLSLPVLAGAITMLLTDRNLNTSFFDPIGGGDPILYQHLF	219	Culex antennatus	1	Culex	Culex antennatus	OQ259623
17	R139	ATTTTTGGAGCTTGAGCTGGAATAATCGGAACATCATTAAGTATCCTTATTCGAGCAGAATTAAGCCAACCAGGAGTTTTTATTGGAAATGACCAAATTTATAATGTTATTGTAACTGCACATGCTTTTATTATAATTTTTTTCATAGTTATACCAATTATAATTGGAGGATTTGGAAATTGATTAGTTCCTTTAATATTAGGAGCCCCAGATATGGCATTCCCTCGTATAAATAATATAAGTTTTTGAATATTACCTCCTTCTTTAACATTACTACTTTCAAGTAGTTTAGTAGAAAATGGAGCTGGTACCGGATGAACAGTTTACCCCCCTCTTTCATCTGGGACAGCCCATGCAGGAGCTTCAGTTGATTTAGCTATTTTTTCTCTTCATTTAGCT…	645	IFGAWAGMIGTSLSILIRAELSQPGVFIGNDQIYNVIVTAHAFIMIFFMVMPIMIGGFGNWLVPLMLGAPDMAFPRMNNMSFWMLPPSLTLLLSSSLVENGAGTGWTVYPPLSSGTAHAGASVDLAIFSLHLAGISSILGAVNFITTVINMRSSGITLDRMPLFVWSVVITAVLLLLSLPVLAGAITMLLTDRNLNTSFFDPIGGGDPILYQHLF	215	Culex rima	1	Culex	Culex rima	OQ259624
18	R013	ACACTATACTTTATTTTTGGAGCTTGAGCTGGAATAATCGGAACATCATTAAGTATCCTTATTCGAGCAGAATTAAGTCAACCAGGAGTTTTTATTGGAAATGACCAAATTTATAATGTTATTGTAACTGCACATGCTTTTATTATAATTTTTTTCATAGTTATACCAATTATAATTGGAGGATTTGGAAATTGATTAGTTCCTTTAATATTAGGAGCCCCAGATATGGCATTCCCTCGTATAAATAATATAAGTTTTTGAATATTACCTCCTTCTTTAACATTACTACTTTCAAGTAATTTAGTAGAAAATGGAGCTGGTACCGGATGAACAGTTTACCCCCCTCTTTCATCTGGGACAGCCCATGCAGGAGCTTCAGTTGATTTAGCTATTTTTTCT…	657	TLYFIFGAWAGMIGTSLSILIRAELSQPGVFIGNDQIYNVIVTAHAFIMIFFMVMPIMIGGFGNWLVPLMLGAPDMAFPRMNNMSFWMLPPSLTLLLSSNLVENGAGTGWTVYPPLSSGTAHAGASVDLAIFSLHLAGISSILGAVNFITTVINMRSSGITLDRMPLFVWSVVITAVLLLLSLPVLAGAITMLLTDRNLNTSFFDPIGGGDPILYQHLF	219	Culex sp. GP-A	0.9985	Culex	Culex sp.	OQ259625
19	R006	ACACTATACTTTATTTTTGGAGCTTGAGCTGGAATAATCGGAACATCATTAAGTATCCTTATTCGAGCAGAATTAAGTCAACCAGGAGTTTTTATTGGAAATGACCAAATTTATAATGTTATTGTAACTGCACATGCTTTTATTATAATTTTTTTCATAGTTATACCAATTATAATTGGAGGATTTGGAAATTGATTAGTTCCTTTAATATTAGGAGCCCCAGATATGGCATTCCCTCGTATAAATAATATAAGTTTTTGAATATTACCTCCTTCTTTAACATTACTACTTTCAAGTAGTTTAGTAGAAAATGGAGCTGGTACCGGATGAACAGTTTACCCCCCTCTTTCATCTGGGACAGCCCATGCAGGAGCTTCAGTTGATTTAGCTATTTTTTCT…	657	TLYFIFGAWAGMIGTSLSILIRAELSQPGVFIGNDQIYNVIVTAHAFIMIFFMVMPIMIGGFGNWLVPLMLGAPDMAFPRMNNMSFWMLPPSLTLLLSSSLVENGAGTGWTVYPPLSSGTAHAGASVDLAIFSLHLAGISSILGAVNFITTVINMRSSGITLDRMPLFVWSVVITAVLLLLSLPVLAGAITMLLTDRNLNTSFFDPIGGGDPILYQHLF	219	Culex sp. GP-A	0.9985	Culex	Culex sp.	OQ259626
20	R005	ACACTATACTTTATTTTTGGAGCTTGAGCTGGAATAATCGGAACATCATTAAGTATCCTTATTCGAGCAGAATTAAGTCAACCAGGAGTTTTTATTGGAAATGACCAAATTTATAATGTTATTGTAACTGCACATGCTTTTATTATAATTTTTTTCATAGTTATACCAATTATAATTGGAGGATTTGGAAATTGATTAGTTCCTTTAATATTAGGAGCCCCAGATATGGCATTCCCTCGTATAAATAATATAAGTTTTTGAATATTACCTCCTTCTTTAACATTACTACTTTCAAGTAGTTTAGTAGAAAATGGAGCTGGTACCGGATGAACAGTTTACCCCCCTCTTTCATCTGGGACAGCCCATGCAGGAGCTTCAGTTGATTTAGCTATTTTTTCT…	657	TLYFIFGAWAGMIGTSLSILIRAELSQPGVFIGNDQIYNVIVTAHAFIMIFFMVMPIMIGGFGNWLVPLMLGAPDMAFPRMNNMSFWMLPPSLTLLLSSSLVENGAGTGWTVYPPLSSGTAHAGASVDLAIFSLHLAGISSILGAVNFITTVINMRSSGITLDRMPLFVWSVVITAVLLLLSLPVLAGAITMLLTDRNLNTSFFDPIGGGDPILYQHLF	219	Culex sp. GP-A	0.9985	Culex	Culex sp.	OQ259627
21	R134	ACACTATACTTTATTTTTGGAGCTTGAGCTGGAATAATCGGAACATCATTAAGTATCCTTATTCGAGCAGAATTAAGTCAACCAGGAGTTTTTATTGGAAATGACCAAATTTATAATGTTATTGTAACTGCACATGCTTTTATTATAATTTTTTTCATAGTTATACCAATTATAATTGGAGGATTTGGAAATTGATTAGTTCCTTTAATATTAGGAGCCCCAGATATGGCATTCCCTCGTATAAATAATATAAGTTTTTGAATATTACCTCCTTCTTTAACATTACTACTTTCAAGTAGTTTAGTAGAAAATGGAGCTGGTACCGGATGAACAGTTTACCCCCCTCTTTCATCTGGGACAGCCCATGCAGGAGCTTCAGTTGATTTAGCTATTTTTTCT…	657	TLYFIFGAWAGMIGTSLSILIRAELSQPGVFIGNDQIYNVIVTAHAFIMIFFMVMPIMIGGFGNWLVPLMLGAPDMAFPRMNNMSFWMLPPSLTLLLSSSLVENGAGTGWTVYPPLSSGTAHAGASVDLAIFSLHLAGISSILGAVNFITTVINMRSSGITLDRMPLFVWSVVITAVLLLLSLPVLAGAITMLLTDRNLNTSFFDPIGGGDPILYQHLF	219	Culex sp. GP-A	0.9985	Culex	Culex sp.	OQ259628
22	R207	TTAATATTAGGAGCCCCAGATATGGCATTCCCTCGTATAAATAATATAAGTTTTTGAATATTACCTCCTTCTTTAACATTACTACTTTCAAGTAGTTTAGTAGAAAATGGAGCTGGTACCGGATGAACAGTTTACCCCCCTCTTTCATCTGGAACAGCCCATGCAGGAGCTTCAGTTGATTTAGCTATTTTTTCTCTTCATTTAGCTGGAATTTCATCAATTTTAGGAGCCGTAAATTTTATTACAACAGTAATTAATATACGATCTTCAGGGATTACTTTAGACCGAATACCATTATTTGTTTGATCAGTAGTTATTACTGCTGTTCTATTATTGTTATCTTTACCTGTTTTAGCAGGAGCCATTACTATATTATTAACAGATCGAAATTTAAACACT…	453	LMLGAPDMAFPRMNNMSFWMLPPSLTLLLSSSLVENGAGTGWTVYPPLSSGTAHAGASVDLAIFSLHLAGISSILGAVNFITTVINMRSSGITLDRMPLFVWSVVITAVLLLLSLPVLAGAITMLLTDRNLNTSFFDPIGGGDPILYQHLF	151	Culex adersianus	1	Culex	Culex adersianus	OQ259629
23	R023	ACACTATACTTTATTTTTGGAGCTTGAGCTGGAATAATCGGAACATCATTAAGTATCCTTATTCGAGCAGAATTAAGTCAACCAGGAGTTTTTATTGGAAATGACCAAATTTATAATGTTATTGTAACTGCACATGCTTTTATTATAATTTTTTTCATAGTTATACCAATTATAATTGGAGGATTTGGAAATTGATTAGTTCCTTTAATATTAGGAGCCCCAGATATGGCATTCCCTCGTATAAATAATATAAGTTTTTGAATATTACCTCCTTCTTTAACATTACTACTTTCAAGTAGTTTAGTAGAAAATGGAGCTGGTACCGGATGAACAGTTTACCCCCCTCTTTCATCTGGGACAGCCCATGCAGGGGCTTCAGTTGATTTAGCTATTTTTTCT…	657	TLYFIFGAWAGMIGTSLSILIRAELSQPGVFIGNDQIYNVIVTAHAFIMIFFMVMPIMIGGFGNWLVPLMLGAPDMAFPRMNNMSFWMLPPSLTLLLSSSLVENGAGTGWTVYPPLSSGTAHAGASVDLAIFSLHLAGISSILGAVNFITTVINMRSSGITLDRMPLFVWSVVITAVLLLLSLPVLAGAITMLLTDRNLNTSFFDPIGGGDPILYQHLF	219	Culex sp. GP-A	0.9985	Culex	Culex sp.	OQ259630
24	R206	TTAATATTAGGAGCCCCAGATATGGCATTCCCTCGTATAAATAATATAAGTTTTTGAATATTACCTCCTTCTTTAACATTACTACTTTCAAGTAGTTTAGTAGAAAATGGAGCTGGTACCGGATGAACAGTTTACCCCCCTCTTTCATCTGGGACAGCCCATGCAGGGGCTTCAGTTGATTTAGCTATTTTTTCTCTTCATTTAGCTGGAATTTCATCAATTTTAGGAGCCGTAAATTTTATTACAACAGTAATTAATATACGATCTTCAGGGATTACTTTAGACCGAATACCATTATTTGTTTGATCAGTAGTTATTACTGCTGTTCTATTATTGTTATCTTTACCTGTTTTAGCAGGAGCCATTACTATATTATTAACAGATCGAAATTTAAACACT…	453	LMLGAPDMAFPRMNNMSFWMLPPSLTLLLSSSLVENGAGTGWTVYPPLSSGTAHAGASVDLAIFSLHLAGISSILGAVNFITTVINMRSSGITLDRMPLFVWSVVITAVLLLLSLPVLAGAITMLLTDRNLNTSFFDPIGGGDPILYQHLF	151	Culex antennatus	0.9982	Culex	Culex antennatus	OQ259631
25	R137	ACACTATACTTTATTTTTGGAGCTTGAGCTGGAATAATCGGAACATCATTAAGTATCCTTATTCGAGCAGAATTAAGTCAACCAGGAGTTTTTATTGGAAATGACCAAATTTATAATGTTATTGTAACTGCACATGCTTTTATTATAATTTTTTTCATAGTTATACCAATTATAATTGGAGGATTTGGAAATTGATTAGTTCCTTTAATATTAGGAGCCCCAGATATGGCATTCCCTCGTATAAATAATATAAGTTTTTGAATATTACCTCCTTCTTTAACATTACTACTTTCAAGTAGTTTAGTAGAAAATGGAGCTGGTACCGGATGAACAGTTTACCCCCCTCTTTCATCTGGGACAGCCCATGCAGGAGCTTCAGTTGATTTAGCTATTTTTTCT…	657	TLYFIFGAWAGMIGTSLSILIRAELSQPGVFIGNDQIYNVIVTAHAFIMIFFMVMPIMIGGFGNWLVPLMLGAPDMAFPRMNNMSFWMLPPSLTLLLSSSLVENGAGTGWTVYPPLSSGTAHAGASVDLAIFSLHLAGISSILGAVNFITTVINMRSSGITLDRMPLFVWSVVITAVLLLLSLPVLAGAITMLLTDRNLNTSFFDPIGGGDPILYQHLF	219	Culex antennatus	1	Culex	Culex antennatus	OQ259632
26	R222	ATATTAGGAGCCCCAGATATGGCATTCCCTCGTATAAATAATATAAGTTTTTGAATATTACCTCCTTCTTTAACATTACTACTTTCAAGTAGTTTAGTAGAAAATGGAGCTGGTACCGGATGAACAGTTTACCCCCCTCTTTCATCTGGGACAGCCCATGCAGGAGCTTCAGTTGATTTAGCTATTTTTTCTCTTCATTTAGCTGGAATTTCATCAATTTTAGGAGCCGTAAATTTTATTACAACAGTAATTAATATACGATCTTCAGGGATTACTTTAGACCGAATACCATTATTTGTTTGATCAGTAGTTATTACTGCTGTTCTATTATTGTTATCTTTACCTGTTTTAGCAGGAGCCATTACTATATTATTAACAGATCGAAATTTAAATACTTCC…	450	MLGAPDMAFPRMNNMSFWMLPPSLTLLLSSSLVENGAGTGWTVYPPLSSGTAHAGASVDLAIFSLHLAGISSILGAVNFITTVINMRSSGITLDRMPLFVWSVVITAVLLLLSLPVLAGAITMLLTDRNLNTSFFDPIGGGDPILYQHLF	150	Culex neavei	1	Culex	Culex neavei	OQ259633
27	R218	GGAGCCCCAGATATGGCATTCCCTCGTATAAATAATATAAGTTTTTGAATATTACCTCCTTCTTTAACATTACTACTTTCAAGTAGTTTAGTAGAAAATGGAGCTGGTACCGGATGAACAGTTTACCCCCCTCTTTCATCTGGGACAGCCCATGCAGGAGCTTCAGTTGATTTAGCTATTTTTTCTCTTCATTTAGCTGGAATTTCATCAATTTTAGGAGCCGTAAATTTTATTACAACAGTAATTAATATACGATCTTCAGGGATTACTTTAGACCGAATACCATTATTTGTTTGATCAGTAGTTATTACTGCTGTTCTATTATTGTTATCTTTACCTGTTTTAGCAGGAGCCATTACTATATTATTAACAGATCGAAATTTAAATACTTCCTTCTTT…	444	GAPDMAFPRMNNMSFWMLPPSLTLLLSSSLVENGAGTGWTVYPPLSSGTAHAGASVDLAIFSLHLAGISSILGAVNFITTVINMRSSGITLDRMPLFVWSVVITAVLLLLSLPVLAGAITMLLTDRNLNTSFFDPIGGGDPILYQHLF	148	Culex adersianus	0.9984	Culex	Culex adersianus	OQ259634
28	R226	GTTCCTTTAATATTGGGAGCCCCAGATATGGCATTCCCTCGTATAAATAATATAAGTTTTTGAATATTACCTCCTTCTTTAACATTACTACTTTCAAGTAGTTTAGTAGAAAATGGAGCTGGTACCGGATGAACAGTTTACCCCCCTCTTTCATCTGGGACAGCCCATGCAGGAGCTTCAGTTGATTTAGCTATTTTTTCTCTTCATTTAGCTGGAATTTCATCAATTTTAGGAGCCGTAAATTTTATTACAACAGTAATTAATATACGATCTTCAGGGATTACTTTAGACCGAATACCATTATTTGTTTGATCAGTAGTTATTACTGCTGTTCTATTATTGTTATCTTTACCTGTTTTAGCAGGAGCCATTACTATATTATTAACAGATCGAAATTTA…	459	VPLMLGAPDMAFPRMNNMSFWMLPPSLTLLLSSSLVENGAGTGWTVYPPLSSGTAHAGASVDLAIFSLHLAGISSILGAVNFITTVINMRSSGITLDRMPLFVWSVVITAVLLLLSLPVLAGAITMLLTDRNLNTSFFDPIGGGDPILYQHLF	153	Culex neavei	0.9983	Culex	Culex neavei	OQ259635
29	R001	ACACTATACTTTATTTTTGGAGCTTGAGCTGGAATAATCGGAACATCATTAAGTATCCTTATTCGAGCAGAATTAAGTCAACCAGGAGTTTTTATTGGAAATGACCAAATTTATAATGTTATTGTAACTGCACATGCTTTTATTATAATTTTTTTCATAGTTATACCAATTATAATTGGAGGATTTGGAAATTGATTAGTTCCTTTAATATTAGGAGCCCCAGATATGGCATTCCCTCGTATAAATAATATAAGTTTTTGAATATTACCTCCTTCTTTAACATTACTACTTTCAAGTAGTTTAGTAGAAAATGGAGCTGGTACCGGATGAACAGTTTACCCCCCTCTTTCATCTGGGACAGCCCATGCAGGAGCTTCAGTTGATTTAGCTATTTTTTCT…	657	TLYFIFGAWAGMIGTSLSILIRAELSQPGVFIGNDQIYNVIVTAHAFIMIFFMVMPIMIGGFGNWLVPLMLGAPDMAFPRMNNMSFWMLPPSLTLLLSSSLVENGAGTGWTVYPPLSSGTAHAGASVDLAIFSLHLAGISSILGAVNFITTVINMRSSGITLDRMPLFVWSVVITAVLLLLSLPVLAGAITMLLTDRNLNTSFFDPIGGGDPILYQHLF	219	Culex neavei	1	Culex	Culex neavei	OQ259636
30	R026	ACACTATACTTTATTTTTGGAGCTTGAGCTGGAATAATCGGAACATCATTAAGTATCCTTATTCGAGCAGAATTAAGTCAACCAGGAGTTTTTATTGGAAATGACCAAATTTATAATGTTATTGTAACTGCACATGCTTTTATTATAATTTTTTTCATAGTTATACCAATTATAATTGGAGGATTTGGAAATTGATTAGTTCCTTTAATATTAGGAGCCCCAGATATGGCATTCCCTCGTATAAATAATATAAGTTTTTGAATATTACCTCCTTCTTTAACATTACTACTTTCAAGTAGTTTAGTAGAAAATGGAGCTGGTACCGGATGAACAGTTTACCCCCCTCTTTCATCTGGGACAGCCCATGCAGGAGCTTCAGTTGATTTAGCTATTTTTTCT…	657	TLYFIFGAWAGMIGTSLSILIRAELSQPGVFIGNDQIYNVIVTAHAFIMIFFMVMPIMIGGFGNWLVPLMLGAPDMAFPRMNNMSFWMLPPSLTLLLSSSLVENGAGTGWTVYPPLSSGTAHAGASVDLAIFSLHLAGISSILGAVNFITTVINMRSSGITLDRMPLFVWSVVITAVLLLLSLPVLAGAITMLLTDRNLNTSFFDPIGGGDPILYQHLF	219	Culex neavei	1	Culex	Culex neavei	OQ259637
31	R146	GTCGGAACATCATTAAGTATCCTTATTCGAGCAGAATTAAGTCAACCAGGAGTTTTTATTGGAAATGACCAAATTTATAATGTTATTGTAACTGCACATGCTTTTATTATAATTTTTTTCATAGTTATACCAATTATAATTGGAGGATTTGGAAATTGATTAGTTCCTTTAATATTAGGAGCCCCAGATATGGCATTCCCTCGTATAAATAATATAAGTTTTTGAATATTACCTCCTTCTTTAACATTACTACTTTCAAGTAGTTTAGTAGAAAATGGAGCTGGTACCGGATGAACAGTTTACCCCCCTCTTTCATCTGGGACAGCCCATGCAGGAGCTTCAGTTGATTTAGCTATTTTTTCTCTTCATTTAGCTGGAATTTCATCAATTTTAGGAGCC…	621	VGTSLSILIRAELSQPGVFIGNDQIYNVIVTAHAFIMIFFMVMPIMIGGFGNWLVPLMLGAPDMAFPRMNNMSFWMLPPSLTLLLSSSLVENGAGTGWTVYPPLSSGTAHAGASVDLAIFSLHLAGISSILGAVNFITTVINMRSSGITLDRMPLFVWSVVITAVLLLLSLPVLAGAITMLLTDRNLNTSFFDPIGGGDPILYQHLF	207	Culex neavei	1	Culex	Culex neavei	OQ259638
32	R140	TTTATTTTTGGAGCTTGAGCTGGAATAATCGGAACATCATTAAGTATCCTTATTCGAGCAGAATTAAGTCAACCAGGAGTTTTTATTGGAAATGACCAAATTTATAATGTTATTGTAACTGCACATGCTTTTATTATAATTTTTTTCATAGTTATACCAATTATAATTGGAGGATTTGGAAATTGATTAGTTCCTTTAATATTAGGAGCCCCAGATATGGCATTCCCTCGTATAAATAATATAAGTTTTTGAATATTACCTCCTTCTTTAACATTACTACTTTCAAGTAGTTTAGTAGAAAATGGAGCTGGTACCGGATGAACAGTTTACCCCCCTCTTTCATCTGGGACAGCCCATGCAGGAGCTTCAGTTGATTTAGCTATTTTTTCTCTTCATTTA…	648	FIFGAWAGMIGTSLSILIRAELSQPGVFIGNDQIYNVIVTAHAFIMIFFMVMPIMIGGFGNWLVPLMLGAPDMAFPRMNNMSFWMLPPSLTLLLSSSLVENGAGTGWTVYPPLSSGTAHAGASVDLAIFSLHLAGISSILGAVNFITTVINMRSSGITLDRMPLFVWSVVITAVLLLLSLPVLAGAITMLLTDRNLNTSFFDPIGGGDPILYQHLF	216	Culex neavei	1	Culex	Culex neavei	OQ259639
33	R007	ACACTATACTTTATTTTTGGAGCTTGAGCTGGAATAATCGGAACATCATTAAGTATCCTTATTCGAGCAGAATTAAGTCAACCAGGAGTTTTTATTGGAAATGACCAAATTTATAATGTTATTGTAACTGCACATGCTTTTATTATAATTTTTTTCATAGTTATACCAATTATAATTGGAGGATTTGGAAATTGATTAGTTCCTTTAATATTGGGAGCCCCAGATATGGCATTCCCTCGTATAAATAATATAAGTTTTTGAATATTACCTCCTTCTTTAACATTACTACTTTCAAGTAGTTTAGTAGAAAATGGAGCTGGTACCGGATGAACAGTTTACCCCCCTCTTTCATCTGGGACAGCCCATGCAGGAGCTTCAGTTGATTTAGCTATTTTTTCT…	657	TLYFIFGAWAGMIGTSLSILIRAELSQPGVFIGNDQIYNVIVTAHAFIMIFFMVMPIMIGGFGNWLVPLMLGAPDMAFPRMNNMSFWMLPPSLTLLLSSSLVENGAGTGWTVYPPLSSGTAHAGASVDLAIFSLHLAGISSILGAVNFITTVINMRSSGITLDRMPLFVWSVVITAVLLLLSLPVLAGAITMLLTDRNLNTSFFDPIGGGDPILYQHLF	219	Culex adersianus	0.9985	Culex	Culex adersianus	OQ259640
34	R002	ACACTATACTTTATTTTTGGAGCTTGAGCTGGAATAATCGGAACATCATTAAGTATCCTTATTCGAGCAGAATTAAGTCAACCAGGAGTTTTTATTGGAAATGACCAAATTTATAATGTTATTGTAACTGCACATGCTTTTATTATAATTTTTTTCATAGTTATACCAATTATAATTGGAGGATTTGGAAATTGATTAGTTCCTTTAATATTAGGAGCCCCAGATATGGCATTCCCTCGTATAAATAATATAAGTTTTTGAATATTACCTCCTTCTTTAACATTACTACTTTCAAGTAGTTTAGTAGAAAATGGAGCTGGTACCGGATGAACAGTTTACCCCCCTCTTTCATCTGGGACAGCCCATGCAGGAGCTTCAGTTGATTTAGCTATTTTTTCT…	657	TLYFIFGAWAGMIGTSLSILIRAELSQPGVFIGNDQIYNVIVTAHAFIMIFFMVMPIMIGGFGNWLVPLMLGAPDMAFPRMNNMSFWMLPPSLTLLLSSSLVENGAGTGWTVYPPLSSGTAHAGASVDLAIFSLHLAGISSILGAVNFITTVINMRSSGITLDRMPLFVWSVVITAVLLLLSLPVLAGAITMLLTDRNLNTSFFDPIGGGDPILYQHLF	219	Culex neavei	1	Culex	Culex neavei	OQ259641
35	R145	ACATCATTAAGTATCCTTATTCGAGCAGAATTAAGTCAACCAGGAGTTTTTATTGGAAATGACCAAATTTATAATGTTATTGTAACTGCACATGCTTTTATTATAATTTTTTTCATAGTTATACCAATTATAATTGGAGGATTTGGAAATTGATTAGTTCCTTTAATATTAGGAGCCCCAGATATGGCATTCCCTCGTATAAATAATATAAGTTTTTGAATATTACCTCCTTCTTTAACATTACTACTTTCAAGTAGTTTAGTAGAAAATGGAGCTGGTACCGGATGAACAGTTTACCCCCCTCTTTCATCTGGGACAGCCCATGCAGGAGCTTCAGTTGATTTAGCTATTTTTTCTCTTCATTTAGCTGGAATTTCATCAATTTTAGGAGCCGTAAAT…	615	TSLSILIRAELSQPGVFIGNDQIYNVIVTAHAFIMIFFMVMPIMIGGFGNWLVPLMLGAPDMAFPRMNNMSFWMLPPSLTLLLSSSLVENGAGTGWTVYPPLSSGTAHAGASVDLAIFSLHLAGISSILGAVNFITTVINMRSSGITLDRMPLFVWSVVITAVLLLLSLPVLAGAITMLLTDRNLNTSFFDPIGGGDPILYQHLF	205	Culex neavei	1	Culex	Culex neavei	OQ259642
36	R021	ACACTATACTTTATTTTTGGAGCTTGAGCTGGAATAATCGGAACATCATTAAGTATCCTTATTCGAGCAGAATTAAGTCAACCAGGAGTTTTTATTGGAAATGACCAAATTTATAATGTTATTGTAACTGCACATGCTTTTATTATAATTTTTTTCATAGTTATACCAATTATAATTGGAGGATTTGGAAATTGATTAGTTCCTTTAATATTAGGAGCCCCAGATATGGCATTCCCTCGTATAAATAATATAAGTTTTTGAATATTACCTCCTTCTTTAACATTACTACTTTCAAGTAGTTTAGTAGAAAATGGAGCTGGTACCGGATGAACAGTTTACCCCCCTCTTTCATCTGGGACAGCCCATGCAGGAGCTTCAGTTGATTTAGCTATTTTTTCT…	657	TLYFIFGAWAGMIGTSLSILIRAELSQPGVFIGNDQIYNVIVTAHAFIMIFFMVMPIMIGGFGNWLVPLMLGAPDMAFPRMNNMSFWMLPPSLTLLLSSSLVENGAGTGWTVYPPLSSGTAHAGASVDLAIFSLHLAGISSILGAVNFITTVINMRSSGITLDRMPLFVWSVVITAVLLLLSLPVLAGAITMLLTDRNLNTSFFDPIGGGDPILYQHLF	219	Culex neavei	1	Culex	Culex neavei	OQ259643
37	R178	ATATTGGGAGCCCCAGATATGGCATTCCCTCGTATAAATAATATAAGTTTTTGAATATTACCTCCTTCTTTAACATTACTACTTTCAAGTAGTTTAGTAGAAAATGGAGCTGGTACCGGATGAACAGTTTACCCCCCTCTTTCATCTGGGACAGCCCATGCAGGAGCTTCAGTTGATTTAGCTATTTTTTCTCTTCATTTAGCTGGAATTTCATCAATTTTAGGAGCCGTAAATTTTATTACAACAGTAATTAATATACGATCTTCAGGGATTACTTTAGACCGAATACCATTATTTGTTTGATCAGTAGTTATTACTGCTGTTCTATTATTGTTATCTTTACCTGTTTTAGCAGGAGCCATTACTATATTATTAACAGATCGAAATTTAAATACTTCC…	450	MLGAPDMAFPRMNNMSFWMLPPSLTLLLSSSLVENGAGTGWTVYPPLSSGTAHAGASVDLAIFSLHLAGISSILGAVNFITTVINMRSSGITLDRMPLFVWSVVITAVLLLLSLPVLAGAITMLLTDRNLNTSFFDPIGGGDPILYQHLF	150	Culex neavei	0.9983	Culex	Culex neavei	OQ259644
38	R031	ACACTATACTTTATTTTTGGAGCTTGAGCTGGAATAATCGGAACATCATTAAGTATCCTTATTCGAGCAGAATTAAGTCAACCAGGAGTTTTTATTGGAAATGACCAAATTTATAATGTTATTGTAACTGCACATGCTTTTATTATAATTTTTTTCATAGTTATACCAATTATAATTGGAGGATTTGGAAATTGATTAGTTCCTTTAATATTAGGAGCCCCAGATATGGCATTCCCCCGTATAAATAATATAAGTTTTTGAATATTACCTCCTTCTTTAACATTACTACTTTCAAGTAGTTTAGTAGAAAATGGAGCTGGTACCGGATGAACAGTTTACCCCCCTCTTTCATCTGGGACAGCCCATGCAGGAGCTTCAGTTGATTTAGCTATTTTTTCT…	657	TLYFIFGAWAGMIGTSLSILIRAELSQPGVFIGNDQIYNVIVTAHAFIMIFFMVMPIMIGGFGNWLVPLMLGAPDMAFPRMNNMSFWMLPPSLTLLLSSSLVENGAGTGWTVYPPLSSGTAHAGASVDLAIFSLHLAGISSILGAVNFITTVINMRSSGITLDRMPLFVWSVVITAVLLLLSLPVLAGAITMLLTDRNLNTSFFDPIGGGDPILYQHLF	219	Culex adersianus	0.9985	Culex	Culex adersianus	OQ259645
39	R209	GTTCCTTTAATATTAGGAGCCCCAGATATGGCATTCCCTCGTATAAATAATATAAGTTTTTGAATATTACCCCCTTCTTTAACATTACTACTTTCAAGTAGTTTAGTAGAAAATGGAGCTGGTACCGGATGAACAGTTTACCCCCCTCTTTCATCTGGGACAGCCCATGCAGGAGCTTCAGTTGATTTAGCTATTTTTTCTCTTCATTTAGCTGGAATTTCATCAATTTTAGGAGCCGTAAATTTTATTACAACAGTAATTAATATACGATCTTCAGGGATTACTTTAGACCGAATACCATTATTTGTTTGATCAGTAGTTATTACTGCTGTTCTATTATTGTTATCTTTACCTGTTTTAGCAGGAGCCATTACTATATTATTAACAGATCGAAATTTA…	459	VPLMLGAPDMAFPRMNNMSFWMLPPSLTLLLSSSLVENGAGTGWTVYPPLSSGTAHAGASVDLAIFSLHLAGISSILGAVNFITTVINMRSSGITLDRMPLFVWSVVITAVLLLLSLPVLAGAITMLLTDRNLNTSFFDPIGGGDPILYQHLF	153	Culex rima	1	Culex	Culex rima	OQ259646
40	R154	GGAGCTTGAGCTGGAATAATCGGAACATCATTAAGTATCCTTATTCGAGCAGAATTAAGTCAACCAGGAGTTTTTATTGGAAATGACCAAATTTATAATGTTATTGTAACTGCACATGCTTTTATTATAATTTTTTTCATAGTTATACCAATTATAATTGGAGGATTTGGAAATTGATTAGTTCCTTTAATATTAGGAGCCCCAGATATGGCATTCCCTCGTATAAATAATATAAGTTTTTGAATATTACCCCCTTCTTTAACATTACTACTTTCAAGTAGTTTAGTAGAAAATGGAGCTGGTACCGGATGAACAGTTTACCCCCCTCTTTCATCTGGGACAGCCCATGCAGGAGCTTCAGTTGATTTAGCTATTTTTTCTCTTCATTTAGCTGGAATT…	639	GAWAGMIGTSLSILIRAELSQPGVFIGNDQIYNVIVTAHAFIMIFFMVMPIMIGGFGNWLVPLMLGAPDMAFPRMNNMSFWMLPPSLTLLLSSSLVENGAGTGWTVYPPLSSGTAHAGASVDLAIFSLHLAGISSILGAVNFITTVINMRSSGITLDRMPLFVWSVVITAVLLLLSLPVLAGAITMLLTDRNLNTSFFDPIGGGDPILYQHLF	213	Culex rima	1	Culex	Culex rima	OQ259647
41	R100	ACACTATACTTTATTTTTGGAGCTTGAGCTGGAATAATCGGAACATCATTAAGTATCCTTATTCGAGCAGAATTAAGTCAACCAGGAGTTTTTATTGGAAATGACCAAATTTATAATGTTATTGTAACTGCACATGCTTTTATTATAATTTTTTTCATAGTTATACCAATTATAATTGGAGGATTTGGAAATTGATTAGTTCCTTTAATATTAGGAGCCCCAGATATGGCATTCCCTCGTATAAATAATATAAGTTTTTGAATATTACCCCCTTCTTTAACATTACTACTTTCAAGTAGTTTAGTAGAAAATGGAGCTGGTACCGGATGAACAGTTTACCCCCCTCTTTCATCTGGGACAGCCCATGCAGGAGCTTCAGTTGATTTAGCTATTTTTTCT…	657	TLYFIFGAWAGMIGTSLSILIRAELSQPGVFIGNDQIYNVIVTAHAFIMIFFMVMPIMIGGFGNWLVPLMLGAPDMAFPRMNNMSFWMLPPSLTLLLSSSLVENGAGTGWTVYPPLSSGTAHAGASVDLAIFSLHLAGISSILGAVNFITTVINMRSSGITLDRMPLFVWSVVITAVLLLLSLPVLAGAITMLLTDRNLNTSFFDPIGGGDPILYQHLF	219	Culex rima	1	Culex	Culex rima	OQ259648
42	R106	ACACTATACTTTATTTTTGGAGCTTGAGCTGGAATAATCGGAACATCATTAAGTATCCTTATTCGAGCAGAATTAAGTCAACCAGGAGTTTTTATTGGAAATGACCAAATTTATAATGTTATTGTAACTGCACATGCTTTTATTATAATTTTTTTCATAGTTATACCAATTATAATTGGAGGATTTGGAAATTGATTAGTTCCTTTAATATTAGGAGCCCCAGATATGGCATTCCCTCGTATAAATAATATAAGTTTTTGAATATTACCCCCTTCTTTAACATTACTACTTTCAAGTAGTTTAGTAGAAAATGGAGCTGGTACCGGATGAACAGTTTACCCCCCTCTTTCATCTGGGACAGCCCATGCAGGAGCTTCAGTTGATTTAGCTATTTTTTCT…	657	TLYFIFGAWAGMIGTSLSILIRAELSQPGVFIGNDQIYNVIVTAHAFIMIFFMVMPIMIGGFGNWLVPLMLGAPDMAFPRMNNMSFWMLPPSLTLLLSSSLVENGAGTGWTVYPPLSSGTAHAGASVDLAIFSLHLAGISSILGAVNFITTVINMRSSGITLDRMPLFVWSVVITAVLLLLSLPVLAGAITMLLTDRNLNTSFFDPIGGGDPILYQHLF	219	Culex rima	1	Culex	Culex rima	OQ259649
43	R008	ACACTATACTTTATTTTTGGAGCTTGAGCTGGAATAATCGGAACATCATTAAGTATCCTTATTCGAGCAGAATTAAGTCAACCAGGAGTTTTTATTGGAAATGACCAAATTTATAATGTTATTGTAACTGCACATGCTTTTATTATAATTTTTTTCATAGTTATACCAATTATAATTGGAGGATTTGGAAATTGATTAGTTCCTTTAATATTAGGAGCCCCAGATATGGCATTCCCTCGTATAAATAATATAAGTTTTTGAATATTACCCCCTTCTTTAACATTACTACTTTCAAGTAGTTTAGTAGAAAATGGAGCTGGTACCGGATGAACAGTTTACCCCCCTCTTTCATCTGGGACAGCCCATGCAGGAGCTTCAGTTGATTTAGCTATTTTTTCT…	657	TLYFIFGAWAGMIGTSLSILIRAELSQPGVFIGNDQIYNVIVTAHAFIMIFFMVMPIMIGGFGNWLVPLMLGAPDMAFPRMNNMSFWMLPPSLTLLLSSSLVENGAGTGWTVYPPLSSGTAHAGASVDLAIFSLHLAGISSILGAVNFITTVINMRSSGITLDRMPLFVWSVVITAVLLLLSLPVLAGAITMLLTDRNLNTSFFDPIGGGDPILYQHLF	219	Culex rima	0.9985	Culex	Culex rima	OQ259650
44	R170	GGAGCCCCAGATATGGCATTCCCTCGTATAAATAATATAAGTTTTTGAATATTACCCCCTTCTTTAACATTACTACTTTCAAGTAGTTTAGTAGAAAATGGAGCTGGTACCGGATGAACAGTTTACCCCCCTCTTTCATCTGGGACAGCCCATGCAGGAGCTTCAGTTGATTTAGCTATTTTTTCTCTTCATTTAGCTGGAATTTCATCAATTTTAGGAGCCGTAAATTTTATTACAACAGTAATTAATATACGATCTTCAGGGATTACTTTAGACCGAATACCATTATTTGTTTGATCAGTAGTTATTACTGCTGTTCTATTATTGTTATCTTTACCTGTTTTAGCAGGAGCCATTACTATATTATTAACAGATCGAAATTTAAACACTTCCTTCTTT…	444	GAPDMAFPRMNNMSFWMLPPSLTLLLSSSLVENGAGTGWTVYPPLSSGTAHAGASVDLAIFSLHLAGISSILGAVNFITTVINMRSSGITLDRMPLFVWSVVITAVLLLLSLPVLAGAITMLLTDRNLNTSFFDPIGGGDPILYQHLF	148	Culex sp. GP-A	0.9984	Culex	Culex sp.	OQ259651
45	R210	GCATTCCCTCGTATAAATAATATAAGTTTTTGAATATTACCCCCTTCTTTAACATTACTACTTTCAAGTAGTTTAGTAGAAAATGGAGCTGGTACCGGATGAACAGTTTACCCCCCTCTTTCATCTGGGACAGCCCATGCAGGAGCTTCAGTTGATTTAGCTATTTTTTCTCTTCATTTAGCTGGAATTTCATCAATTTTAGGAGCCGTAAATTTTATTACAACAGTAATTAATATACGATCTTCAGGGATTACTTTAGACCGAATACCATTATTTGTTTGATCAGTAGTTATTACTGCTGTTCTATTATTGTTATCTTTACCTGTTTTAGCAGGAGCCATTACTATATTATTAACAGATCGAAATTTAAACACTTCCTTCTTTGACCCTATTGGAGGA…	429	AFPRMNNMSFWMLPPSLTLLLSSSLVENGAGTGWTVYPPLSSGTAHAGASVDLAIFSLHLAGISSILGAVNFITTVINMRSSGITLDRMPLFVWSVVITAVLLLLSLPVLAGAITMLLTDRNLNTSFFDPIGGGDPILYQHLF	143	Culex sp. GP-A	0.9984	Culex	Culex sp.	OQ259652
46	R080	ACACTATACTTTATTTTTGGAGCTTGAGCTGGAATAATCGGAACATCATTAAGTATCCTTATTCGAGCAGAATTAAGTCAACCAGGAGTTTTTATTGGAAATGACCAAATTTATAATGTTATTGTAACTGCACATGCTTTTATTATAATTTTTTTCATAGTTATACCAATTATAATTGGAGGATTTGGAAATTGATTAGTTCCTTTAATATTAGGAGCCCCAGATATGGCATTCCCTCGTATAAATAATATAAGTTTTTGAATATTACCTCCTTCTTTAACATTACTACTTTCAAGTAGTTTAGTAGAAAATGGAGCTGGTACCGGATGAACAGTTTACCCCCCTCTTTCATCTGGGACAGCCCATGCAGGAGCTTCAGTTGATTTAGCTATTTTTTCT…	657	TLYFIFGAWAGMIGTSLSILIRAELSQPGVFIGNDQIYNVIVTAHAFIMIFFMVMPIMIGGFGNWLVPLMLGAPDMAFPRMNNMSFWMLPPSLTLLLSSSLVENGAGTGWTVYPPLSSGTAHAGASVDLAIFSLHLAGISSILGAVNFITTVINMRSSGITLDRMPLFVWSVVITAVLLLLSLPVLAGAITMLLTDRNLNTSFFDPIGGGDPILYQHLF	219	Culex sp. 20974_CxwatA04	1	Culex	Culex sp.	OQ259653
47	R119	ACACTATACTTTATTTTTGGAGCTTGAGCTGGAATAATCGGAACATCATTAAGTATCCTTATTCGAGCAGAATTAAGTCAACCAGGAGTTTTTATTGGAAATGACCAAATTTATAATGTTATTGTAACTGCACATGCTTTTATTATAATTTTTTTCATAGTTATACCAATTATAATTGGAGGATTTGGAAATTGATTAGTTCCTTTAATATTAGGAGCCCCAGATATGGCATTCCCTCGTATAAATAATATAAGTTTTTGAATATTACCTCCTTCTTTAACATTACTACTTTCAAGTAGTTTAGTAGAAAATGGAGCTGGTACCGGATGAACAGTTTACCCCCCTCTTTCATCTGGGACAGCCCATGCAGGAGCTTCAGTTGATTTAGCTATTTTTTCT…	657	TLYFIFGAWAGMIGTSLSILIRAELSQPGVFIGNDQIYNVIVTAHAFIMIFFMVMPIMIGGFGNWLVPLMLGAPDMAFPRMNNMSFWMLPPSLTLLLSSSLVENGAGTGWTVYPPLSSGTAHAGASVDLAIFSLHLAGISSILGAVNFITTVINMRSSGITLDRMPLFVWSVVITAVLLLLSLPVLAGAITMLLTDRNLNTSFFDPIGGGDPILYQHLF	219	Culex sp. 20974_CxwatA04	1	Culex	Culex sp.	OQ259654
48	R020	ACACTATACTTTATTTTTGGAGCTTGAGCTGGAATAATCGGAACATCATTAAGTATCCTTATTCGAGCAGAATTAAGTCAACCAGGAGTTTTTATTGGAAATGACCAAATTTATAATGTTATTGTAACTGCACATGCTTTTATTATAATTTTTTTCATAGTTATACCAATTATAATTGGAGGATTTGGAAATTGATTAGTTCCTTTAATATTGGGAGCCCCAGATATGGCATTCCCTCGTATAAATAATATAAGTTTTTGAATATTACCTCCTTCTTTAACATTACTACTTTCAAGTAGTTTAGTAGAAAATGGAGCTGGTACCGGATGAACAGTTTACCCCCCTCTTTCATCTGGGACAGCCCATGCAGGAGCTTCAGTTGATTTAGCTATTTTTTCT…	657	TLYFIFGAWAGMIGTSLSILIRAELSQPGVFIGNDQIYNVIVTAHAFIMIFFMVMPIMIGGFGNWLVPLMLGAPDMAFPRMNNMSFWMLPPSLTLLLSSSLVENGAGTGWTVYPPLSSGTAHAGASVDLAIFSLHLAGISSILGAVNFITTVINMRSSGITLDRMPLFVWSVVITAVLLLLSLPVLAGAITMLLTDRNLNTSFFDPIGGGDPILYQHLF	219	Culex adersianus	0.9969	Culex	Culex adersianus	OQ259655
49	R133	ACACTATACTTTATTTTTGGAGCTTGAGCTGGAATAATCGGAACATCATTAAGTATCCTTATTCGAGCAGAATTAAGTCAACCAGGAGTTTTTATTGGAAATGACCAAATTTATAATGTTATTGTAACTGCACATGCTTTTATTATAATTTTTTTCATAGTTATACCAATTATAATTGGAGGATTTGGAAATTGATTAGTTCCTTTAATATTGGGAGCCCCAGATATGGCATTCCCTCGTATAAATAATATAAGTTTTTGAATATTACCTCCTTCTTTAACATTACTACTTTCAAGTAGTTTAGTAGAAAATGGAGCTGGTACCGGATGAACAGTTTACCCCCCTCTTTCATCTGGGACAGCCCATGCAGGAGCTTCAGTTGATTTAGCTATTTTTTCT…	657	TLYFIFGAWAGMIGTSLSILIRAELSQPGVFIGNDQIYNVIVTAHAFIMIFFMVMPIMIGGFGNWLVPLMLGAPDMAFPRMNNMSFWMLPPSLTLLLSSSLVENGAGTGWTVYPPLSSGTAHAGASVDLAIFSLHLAGISSILGAVNFITTVINMRSSGITLDRMPLFVWSVVITAVLLLLSLPVLAGAITMLLTDRNLNTSFFDPIGGGDPILYQHLF	219	Culex adersianus	0.9954	Culex	Culex adersianus	OQ259656
50	R060	ACACTATACTTTATTTTTGGAGCTTGAGCTGGAATAATCGGAACATCATTAAGTATCCTTATTCGAGCAGAATTAAGTCAACCAGGAGTTTTTATTGGAAATGACCAAATTTATAATGTTATTGTAACTGCACATGCTTTTATTATAATTTTTTTCATAGTTATACCAATTATAATTGGAGGATTTGGAAATTGATTAGTTCCTTTAATATTAGGAGCCCCAGATATGGCATTCCCTCGTATAAATAATATAAGTTTTTGAATATTACCTCCTTCTTTAACATTACTACTTTCAAGTAGTTTAGTAGAAAATGGGGCTGGTACCGGATGAACAGTTTACCCCCCTCTTTCATCTGGGACAGCCCATGCAGGAGCTTCAGTTGATTTAGCCATTTTTTCT…	657	TLYFIFGAWAGMIGTSLSILIRAELSQPGVFIGNDQIYNVIVTAHAFIMIFFMVMPIMIGGFGNWLVPLMLGAPDMAFPRMNNMSFWMLPPSLTLLLSSSLVENGAGTGWTVYPPLSSGTAHAGASVDLAIFSLHLAGISSILGAVNFITTVINMRSSGITLDRMPLFVWSVVITAVLLLLSLPVLAGAITMLLTDRNLNTSFFDPIGGGDPILYQHLF	219	Culex sp. GP-A	0.9969	Culex	Culex sp.	OQ259657
51	R138	ACACTATACTTTATTTTTGGAGCTTGAGCTGGAATAATCGGAACATCATTAAGTATCCTTATTCGAGCAGAATTAAGTCAACCAGGAGTTTTTATTGGAAATGACCAAATTTATAATGTTATTGTAACTGCACATGCTTTTATTATAATTTTTTTCATAGTTATACCAATTATAATTGGAGGATTTGGAAATTGATTAGTTCCTTTAATATTAGGAGCCCCAGATATGGCATTCCCTCGTATAAATAATATAAGTTTTTGAATATTACCTCCTTCTTTAACATTACTACTTTCAAGTAGTTTAGTAGAAAATGGAGCTGGTACCGGATGAACAGTTTACCCCCCTCTTTCATCTGGGACAGCCCATGCAGGAGCTTCAGTTGATTTAGCTATTTTTTCT…	657	TLYFIFGAWAGMIGTSLSILIRAELSQPGVFIGNDQIYNVIVTAHAFIMIFFMVMPIMIGGFGNWLVPLMLGAPDMAFPRMNNMSFWMLPPSLTLLLSSSLVENGAGTGWTVYPPLSSGTAHAGASVDLAIFSLHLAGISSILGAVNFITTVINMRSSGITLDRMPLFVWSVVITAVLLLLSLPVLAGAITMLLTDRNLNTSFFDPIGGGDPILYQHLF	219	Culex antennatus	1	Culex	Culex antennatus	OQ259658
52	R135	ACACTATACTTTATTTTTGGAGCTTGAGCTGGAATAATCGGAACATCATTAAGTATCCTTATTCGAGCAGAATTAAGTCAACCAGGAGTTTTTATTGGAAATGACCAAATTTATAATGTTATTGTAACTGCACATGCTTTTATTATAATTTTTTTCATAGTTATACCAATTATAATTGGAGGATTTGGAAATTGATTAGTTCCTTTAATATTGGGAGCCCCAGATATGGCATTCCCTCGTATAAATAATATAAGTTTTTGAATATTACCTCCTTCTTTAACATTACTACTTTCAAGTAGTTTAGTAGAAAATGGAGCTGGTACCGGATGAACAGTTTATCCCCCTCTTTCATCTGGGACAGCCCATGCAGGAGCTTCAGTTGATTTAGCTATTTTTTCC…	657	TLYFIFGAWAGMIGTSLSILIRAELSQPGVFIGNDQIYNVIVTAHAFIMIFFMVMPIMIGGFGNWLVPLMLGAPDMAFPRMNNMSFWMLPPSLTLLLSSSLVENGAGTGWTVYPPLSSGTAHAGASVDLAIFSLHLAGISSILGAVNFITTVINMRSSGITLDRMPLFVWSVVITAVLLLLSLPVLAGAITMLLTDRNLNTSFFDPIGGGDPILYQHLF	219	Culex antennatus	0.9947	Culex	Culex antennatus	OQ259659
53	R184	TTAGGAGCCCCAGATATAGCTTTTCCTCGAATAAATAATATAAGTTTTTGAATACTACCTCCTTCTTTAACACTATTACTTTCAAGTAGTTTAGTAGAAAATGGAGCTGGTACTGGATGAACAGTTTACCCCCCTCTTTCATCTGGAACAGCTCATGCTGGAGCATCAGTAGATTTAGCTATTTTTTCTCTTCATTTAGCTGGAATTTCATCAATTTTAGGAGCTGTAAATTTTATTACAACAGTAATTAATATACGATCTTCAGGAATTACTTTAGATCGAATACCTTTATTTGTATGATCAGTAGTTATTACTGCTGTTTTATTATTATTATCATTACCTGTATTAGCAGGAGCTATTACTATATTATTAACAGATCGAAATTTAAATACTTCATTT…	447	LGAPDMAFPRMNNMSFWMLPPSLTLLLSSSLVENGAGTGWTVYPPLSSGTAHAGASVDLAIFSLHLAGISSILGAVNFITTVINMRSSGITLDRMPLFVWSVVITAVLLLLSLPVLAGAITMLLTDRNLNTSFFDPIGGGDPILYQHLF	149	Culex tenagius	0.9983	Culex	Culex tenagius	OQ259660
54	R087	ACATTATACTTCATCTTTGGAGCTTGAGCTGGAATAATTGGGACATCATTAAGAATCCTTATTCGAGCAGAATTAAGTCAACCAGGAGTTTTTATTGGAAATGACCAAATTTATAATGTTATTGTAACAGCTCATGCTTTTATTATAATTTTTTTCATAGTTATACCAATTATAATTGGAGGATTTGGAAATTGATTAGTTCCTTTAATATTAGGAGCCCCAGATATAGCTTTTCCTCGAATAAATAATATAAGTTTTTGAATACTACCTCCTTCTTTAACACTATTACTTTCAAGTAGTTTAGTAGAAAATGGAGCTGGTACTGGATGAACAGTTTACCCCCCTCTTTCATCTGGAACAGCTCATGCTGGAGCATCAGTAGATTTAGCTATTTTTTCT…	657	TLYFIFGAWAGMIGTSLSILIRAELSQPGVFIGNDQIYNVIVTAHAFIMIFFMVMPIMIGGFGNWLVPLMLGAPDMAFPRMNNMSFWMLPPSLTLLLSSSLVENGAGTGWTVYPPLSSGTAHAGASVDLAIFSLHLAGISSILGAVNFITTVINMRSSGITLDRMPLFVWSVVITAVLLLLSLPVLAGAITMLLTDRNLNTSFFDPIGGGDPILYQHLF	219	Culex tenagius	0.9966	Culex	Culex tenagius	OQ259661
55	R211	TTAATATTAGGAGCCCCAGATATAGCTTTTCCTCGAATAAATAATATAAGTTTTTGAATACTACCTCCTTCTTTAACACTATTACTTTCAAGTAGTTTAGTAGAAAATGGAGCTGGTACTGGATGAACAGTTTACCCCCCTCTTTCATCTGGAACAGCTCATGCTGGAGCATCAGTAGATTTAGCTATTTTTTCTCTTCATTTAGCTGGAATTTCATCAATTTTAGGAGCTGTAAATTTTATTACAACAGTAATTAATATACGATCTTCAGGAATTACTTTAGATCGAATACCTTTATTTGTATGATCAGTAGTTATTACTGCTGTTTTATTATTATTATCATTACCTGTATTAGCAGGAGCTATTACTATATTATTAACAGATCGAAATTTAAATACT…	453	LMLGAPDMAFPRMNNMSFWMLPPSLTLLLSSSLVENGAGTGWTVYPPLSSGTAHAGASVDLAIFSLHLAGISSILGAVNFITTVINMRSSGITLDRMPLFVWSVVITAVLLLLSLPVLAGAITMLLTDRNLNTSFFDPIGGGDPILYQHLF	151	Culex tenagius	0.9983	Culex	Culex tenagius	OQ259662
56	R230	TTAGGAGCCCCAGATATAGCTTTTCCTCGAATAAATAATATAAGTTTTTGAATACTACCTCCTTCTTTAACACTATTACTTTCAAGTAGTTTAGTAGAAAATGGAGCTGGTACTGGATGAACAGTTTACCCCCCTCTTTCATCTGGAACAGCTCATGCTGGAGCATCAGTAGATTTAGCTATTTTTTCTCTTCATTTAGCTGGAATTTCATCAATTTTAGGAGCTGTAAATTTTATTACAACAGTAATTAATATACGATCTTCAGGAATTACTTTAGATCGAATACCTTTATTTGTATGATCAGTAGTTATTACTGCTGTTTTATTATTATTATCATTACCTGTATTAGCAGGAGCTATTACTATATTATTAACAGATCGAAATTTAAATACTTCATTT…	447	LGAPDMAFPRMNNMSFWMLPPSLTLLLSSSLVENGAGTGWTVYPPLSSGTAHAGASVDLAIFSLHLAGISSILGAVNFITTVINMRSSGITLDRMPLFVWSVVITAVLLLLSLPVLAGAITMLLTDRNLNTSFFDPIGGGDPILYQHLF	149	Culex tenagius	0.9983	Culex	Culex tenagius	OQ259663
57	R085	ACATTATACTTCATCTTTGGAGCTTGAGCTGGAATAATTGGGACATCATTAAGAATCCTTATTCGAGCAGAATTAAGTCAACCAGGAGTTTTTATTGGAAATGACCAAATTTATAATGTTATTGTAACAGCTCATGCTTTTATTATAATTTTTTTCATAGTTATACCAATTATAATTGGAGGATTTGGAAATTGATTAGTTCCTTTAATATTAGGAGCCCCAGATATAGCTTTTCCTCGAATAAATAATATAAGTTTTTGAATACTACCTCCTTCTTTAACACTATTACTTTCAAGTAGTTTAGTAGAAAATGGAGCTGGTACTGGATGAACAGTTTACCCCCCTCTTTCATCTGGAACAGCTCATGCTGGAGCATCAGTAGATTTAGCTATTTTTTCT…	657	TLYFIFGAWAGMIGTSLSILIRAELSQPGVFIGNDQIYNVIVTAHAFIMIFFMVMPIMIGGFGNWLVPLMLGAPDMAFPRMNNMSFWMLPPSLTLLLSSSLVENGAGTGWTVYPPLSSGTAHAGASVDLAIFSLHLAGISSILGAVNFITTVINMRSSGITLDRMPLFVWSVVITAVLLLLSLPVLAGAITMLLTDRNLNTSFFDPIGGGDPILYQHLF	219	Culex tenagius	0.9966	Culex	Culex tenagius	OQ259664
58	R237	ATATTAGGAGCCCCAGATATAGCTTTTCCTCGAATAAATAATATAAGTTTTTGAATACTACCTCCTTCTTTAACACTATTACTTTCAAGTAGTTTAGTAGAAAATGGAGCTGGTACTGGATGAACAGTTTACCCCCCTCTTTCATCTGGAACAGCTCATGCTGGAGCATCAGTAGATTTAGCTATTTTTTCTCTTCATTTAGCTGGAATTTCATCAATTTTAGGAGCTGTAAATTTTATTACAACAGTAATTAATATACGATCTTCAGGAATTACTTTAGATCGAATACCTTTATTTGTATGATCAGTAGTTATTACTGCTGTTTTATTATTATTATCATTACCTGTATTAGCAGGAGCTATTACTATATTATTAACAGATCGAAATTTAAATACTTCA…	450	MLGAPDMAFPRMNNMSFWMLPPSLTLLLSSSLVENGAGTGWTVYPPLSSGTAHAGASVDLAIFSLHLAGISSILGAVNFITTVINMRSSGITLDRMPLFVWSVVITAVLLLLSLPVLAGAITMLLTDRNLNTSFFDPIGGGDPILYQHLF	150	Culex tenagius	0.9983	Culex	Culex tenagius	OQ259665
59	R181	CCTTTAATATTAGGAGCTCCAGATATGGCTTTTCCTCGAATAAATAATATAAGTTTTTGAATACTACCTCCTTCATTGACACTACTACTTTCAAGTAGTTTAGTAGAAAATGGAGCTGGAACTGGATGAACAGTGTATCCCCCTCTTTCATCTGGAACAGCTCATGCTGGAGCTTCAGTAGATTTAGCTATTTTTTCTTTACATTTAGCAGGAATTTCATCAATTTTAGGTGCAGTAAATTTTATTACAACAGTAATTAATATACGATCATCAGGAATTACTCTTGATCGAATACCATTATTTGTTTGATCAGTAGTAATTACTGCAGTTTTATTACTTCTTTCTTTACCTGTTTTAGCCGGAGCTATTACTATATTATTAACAGATCGAAATTTAAAT…	456	PLMLGAPDMAFPRMNNMSFWMLPPSLTLLLSSSLVENGAGTGWTVYPPLSSGTAHAGASVDLAIFSLHLAGISSILGAVNFITTVINMRSSGITLDRMPLFVWSVVITAVLLLLSLPVLAGAITMLLTDRNLNTSFFDPIGGGDPILYQHLF	152	Culex pipiens	1	Culex	Culex pipiens	OQ259666
60	R168	TGAGCTGGAATAATCGGGACTTCTTTAAGAATTCTTATTCGAGCAGAATTAAGTCAACCTGGAGTATTTATTGGAAATGATCAAATTTATAATGTTATTGTAACTGCTCACGCTTTTATTATAATTTTTTTTATAGTTATACCAATCATAATTGGAGGATTTGGAAACTGATTAGTTCCTTTAATATTAGGAGCCCCAGATATAGCTTTCCCTCGAATAAATAATATAAGTTTTTGAATACTACCTCCTTCTTTAACTTTACTACTTTCTAGTAGTATAGTGGAAAATGGAGCTGGTACTGGATGAACTGTTTACCCCCCTCTTTCATCCGGGACAGCCCATGCTGGTGCTTCAGTTGACTTAGCTATTTTTTCTCTTCATTTAGCTGGAATTTCATCA…	633	WAGMIGTSLSILIRAELSQPGVFIGNDQIYNVIVTAHAFIMIFFMVMPIMIGGFGNWLVPLMLGAPDMAFPRMNNMSFWMLPPSLTLLLSSSMVENGAGTGWTVYPPLSSGTAHAGASVDLAIFSLHLAGISSILGAVNFITTVINMRSSGITLDRMPLFVWSVVITAVLLLLSLPVLAGAITMLLTDRNLNTSFFDPIGGGDPILYQHLF	211	Culex univittatus	1	Culex	Culex univittatus	OQ259667
61	R102	ACATTATATTTTATTTTTGGAGCTTGAGCTGGAATAATCGGGACTTCTTTAAGAATTCTTATTCGAGCAGAATTAAGTCAACCTGGAGTATTTATTGGGAATGACCAAATTTATAATGTTATTGTAACTGCTCACGCTTTTATTATAATTTTTTTTATAGTTATACCAATCATAATTGGAGGATTTGGAAACTGATTAGTTCCTTTAATATTAGGAGCCCCAGATATAGCTTTCCCTCGAATAAATAATATAAGTTTTTGAATACTACCTCCTTCTTTAACTTTACTACTTTCTAGTAGTATAGTGGAAAATGGAGCTGGTACTGGATGAACTGTTTACCCCCCTCTTTCATCCGGGACAGCCCATGCTGGTGCTTCAGTTGACTTAGCTATTTTTTCT…	657	TLYFIFGAWAGMIGTSLSILIRAELSQPGVFIGNDQIYNVIVTAHAFIMIFFMVMPIMIGGFGNWLVPLMLGAPDMAFPRMNNMSFWMLPPSLTLLLSSSMVENGAGTGWTVYPPLSSGTAHAGASVDLAIFSLHLAGISSILGAVNFITTVINMRSSGITLDRMPLFVWSVVITAVLLLLSLPVLAGAITMLLTDRNLNTSFFDPIGGGDPILYQHLF	219	Culex sp. GP-B	0.9969	Culex	Culex sp.	OQ259668
62	R171	GCCCCAGATATAGCTTTCCCTCGAATAAATAATATAAGTTTTTGAATACTACCTCCTTCTTTAACTTTACTACTTTCTAGTAGTATAGTGGAAAATGGAGCTGGTACTGGATGAACTGTTTACCCCCCTCTTTCATCCGGGACAGCCCATGCTGGTGCTTCAGTTGACTTAGCTATTTTTTCTCTTCATTTAGCTGGAATTTCATCAATTTTAGGAGCTGTAAATTTTATTACTACAGTAATTAATATACGATCTTCCGGTATTACACTTGATCGAATACCTTTATTTGTGTGATCAGTTGTCATTACTGCTGTTTTATTACTTTTATCTTTACCTGTTTTAGCCGGAGCTATTACTATATTATTAACAGACCGAAATTTAAATACTTCATTCTTTGAC…	441	APDMAFPRMNNMSFWMLPPSLTLLLSSSMVENGAGTGWTVYPPLSSGTAHAGASVDLAIFSLHLAGISSILGAVNFITTVINMRSSGITLDRMPLFVWSVVITAVLLLLSLPVLAGAITMLLTDRNLNTSFFDPIGGGDPILYQHLF	147	Culex univittatus	1	Culex	Culex univittatus	OQ259669
63	R147	ATTTTTGGAGCTTGAGCTGGAATAATCGGGACTTCTTTAAGAATTCTTATTCGAGCAGAATTAAGTCAACCTGGAGTATTTATTGGAAATGATCAAATTTATAATGTTATTGTAACTGCTCACGCTTTTATTATAATTTTTTTTATAGTTATACCAATCATAATTGGAGGATTTGGAAACTGATTAGTTCCTTTAATATTAGGAGCCCCAGATATAGCTTTCCCTCGAATAAATAATATAAGTTTTTGAATACTACCTCCTTCTTTAACTTTACTACTTTCTAGTAGTATAGTGGAAAATGGAGCTGGTACTGGATGAACTGTTTACCCCCCTCTTTCATCCGGGACAGCCCATGCTGGTGCTTCAGTTGACTTAGCTATTTTTTCTCTTCATTTAGCT…	645	IFGAWAGMIGTSLSILIRAELSQPGVFIGNDQIYNVIVTAHAFIMIFFMVMPIMIGGFGNWLVPLMLGAPDMAFPRMNNMSFWMLPPSLTLLLSSSMVENGAGTGWTVYPPLSSGTAHAGASVDLAIFSLHLAGISSILGAVNFITTVINMRSSGITLDRMPLFVWSVVITAVLLLLSLPVLAGAITMLLTDRNLNTSFFDPIGGGDPILYQHLF	215	Culex univittatus	1	Culex	Culex univittatus	OQ259670
64	R056	ACATTATATTTTATTTTTGGAGCTTGAGCTGGAATAATCGGGACTTCTTTAAGAATTCTTATTCGAGCAGAATTAAGTCAACCTGGAGTATTTATTGGAAATGATCAAATTTATAATGTTATTGTAACTGCTCACGCTTTTATTATAATTTTTTTTATAGTTATACCAATCATAATTGGAGGATTTGGAAACTGATTAGTTCCTTTAATATTAGGAGCCCCAGATATAGCTTTCCCTCGAATAAATAATATAAGTTTTTGAATACTACCTCCTTCTTTAACTTTACTACTTTCTAGTAGTATAGTGGAAAATGGAGCTGGTACTGGATGAACTGTTTACCCCCCTCTTTCATCCGGGACAGCCCATGCTGGTGCTTCAGTTGACTTAGCTATTTTTTCT…	657	TLYFIFGAWAGMIGTSLSILIRAELSQPGVFIGNDQIYNVIVTAHAFIMIFFMVMPIMIGGFGNWLVPLMLGAPDMAFPRMNNMSFWMLPPSLTLLLSSSMVENGAGTGWTVYPPLSSGTAHAGASVDLAIFSLHLAGISSILGAVNFITTVINMRSSGITLDRMPLFVWSVVITAVLLLLSLPVLAGAITMLLTDRNLNTSFFDPIGGGDPILYQHLF	219	Culex univittatus	1	Culex	Culex univittatus	OQ259671
65	R104	ACATTATATTTTATTTTTGGAGCTTGAGCTGGAATAATCGGGACTTCTTTAAGAATTCTTATTCGAGCAGAATTAAGTCAACCTGGAGTATTTATTGGGAATGATCAAATTTATAATGTTATTGTAACTGCTCACGCTTTTATTATAATTTTTTTTATAGTTATACCAATCATAATTGGAGGATTTGGAAACTGATTAGTTCCTTTAATATTAGGAGCCCCAGATATAGCTTTCCCTCGAATAAATAATATAAGTTTTTGAATACTACCTCCTTCTTTAACTTTACTACTTTCTAGTAGTATAGTGGAAAATGGAGCTGGTACTGGATGAACTGTTTACCCCCCTCTTTCATCCGGGACAGCCCATGCTGGTGCTTCAGTTGACTTAGCTATTTTTTCT…	657	TLYFIFGAWAGMIGTSLSILIRAELSQPGVFIGNDQIYNVIVTAHAFIMIFFMVMPIMIGGFGNWLVPLMLGAPDMAFPRMNNMSFWMLPPSLTLLLSSSMVENGAGTGWTVYPPLSSGTAHAGASVDLAIFSLHLAGISSILGAVNFITTVINMRSSGITLDRMPLFVWSVVITAVLLLLSLPVLAGAITMLLTDRNLNTSFFDPIGGGDPILYQHLF	219	Culex sp. GP-B	0.9985	Culex	Culex sp.	OQ259672
66	R070	ACATTATATTTTATTTTTGGAGCTTGAGCTGGAATAATCGGGACTTCTTTAAGAATTCTTATTCGAGCAGAATTAAGTCAACCTGGAGTATTTATTGGAAATGATCAAATTTATAATGTTATTGTAACTGCTCACGCTTTTATTATAATTTTTTTTATAGTTATACCAATCATAATTGGAGGATTTGGAAACTGATTAGTTCCTTTAATATTAGGAGCCCCAGATATAGCTTTCCCTCGAATAAATAATATAAGTTTTTGAATACTACCTCCTTCTTTAACTTTACTACTTTCTAGTAGTATAGTGGAAAATGGAGCTGGTACTGGATGAACTGTTTACCCCCCTCTTTCATCCGGGACAGCCCATGCTGGTGCTTCAGTTGACTTAGCTATTTTTTCT…	657	TLYFIFGAWAGMIGTSLSILIRAELSQPGVFIGNDQIYNVIVTAHAFIMIFFMVMPIMIGGFGNWLVPLMLGAPDMAFPRMNNMSFWMLPPSLTLLLSSSMVENGAGTGWTVYPPLSSGTAHAGASVDLAIFSLHLAGISSILGAVNFITTVINMRSSGITLDRMPLFVWSVVITAVLLLLSLPVLAGAITMLLTDRNLNTSFFDPIGGGDPILYQHLF	219	Culex univittatus	1	Culex	Culex univittatus	OQ259673
67	R162	TTATTTTTTGGAGCTGTAGCTGGAATATCAGGGACTTCTTTAAGAATTCTTATTCGAGCAGAATTAAGTCAACCTGGAGTATTTATTGGAAATGATCAAATTTATAATGTTATTGTAACTGCTCACGCTTTTATTATAATTTTTTTTATAGTTATACCAATCATAATTGGAGGATTTGGAAACTGATTAGTTCCTTTAATATTAGGAGCCCCAGATATAGCTTTCCCTCGAATAAATAATATAAGTTTTTGAATACTACCTCCTTCTTTAACTTTACTACTTTCTAGTAGTATAGTGGAAAATGGAGCTGGTACTGGATGAACTGTTTACCCCCCTCTTTCATCCGGGACAGCCCATGCTGGTGCTTCAGTTGACTTAGCTATTTTTTCTCTTCATTTA…	648	LFFGAVAGMSGTSLSILIRAELSQPGVFIGNDQIYNVIVTAHAFIMIFFMVMPIMIGGFGNWLVPLMLGAPDMAFPRMNNMSFWMLPPSLTLLLSSSMVENGAGTGWTVYPPLSSGTAHAGASVDLAIFSLHLAGISSILGAVNFITTVINMRSSGITLDRMPLFVWSVVITAVLLLLSLPVLAGAITMLLTDRNLNTSFFDPIGGGDPILYQHLF	216	Culex univittatus	1	Culex	Culex univittatus	OQ259674
68	R174	TTAATATTAGGAGCCCCAGATATAGCTTTCCCTCGAATAAATAATATAAGTTTTTGAATACTACCTCCTTCTTTAACTTTACTACTTTCTAGTAGTATAGTGGAAAATGGAGCTGGTACTGGATGAACTGTTTACCCCCCTCTTTCATCCGGGACAGCCCATGCTGGTGCTTCAGTTGACTTAGCTATTTTTTCTCTTCATTTAGCTGGAATTTCATCAATTTTAGGAGCTGTAAATTTTATTACTACAGTAATTAATATACGATCTTCCGGTATTACACTTGATCGAATACCTTTATTTGTGTGATCAGTTGTCATTACTGCTGTTTTATTACTTTTATCTTTACCTGTTTTAGCCGGAGCTATTACTATATTATTAACAGACCGAAATTTAAATACT…	453	LMLGAPDMAFPRMNNMSFWMLPPSLTLLLSSSMVENGAGTGWTVYPPLSSGTAHAGASVDLAIFSLHLAGISSILGAVNFITTVINMRSSGITLDRMPLFVWSVVITAVLLLLSLPVLAGAITMLLTDRNLNTSFFDPIGGGDPILYQHLF	151	Culex univittatus	1	Culex	Culex univittatus	OQ259675
69	R097	ACATTATATTTTATTTTTGGAGCTTGAGCTGGAATAATCGGGACTTCTTTAAGAATTCTTATTCGAGCAGAATTAAGTCAACCTGGAGTATTTATTGGAAATGATCAAATTTATAATGTTATTGTAACTGCTCACGCTTTTATTATAATTTTTTTTATAGTTATACCAATCATAATTGGAGGATTTGGAAACTGATTAGTTCCTTTAATATTAGGAGCCCCAGATATAGCTTTCCCTCGAATAAATAATATAAGTTTTTGAATACTACCTCCTTCTTTAACTTTACTACTTTCTAGTAGTATAGTGGAAAATGGAGCTGGTACTGGATGAACTGTTTACCCCCCTCTTTCATCCGGGACAGCCCATGCTGGTGCTTCAGTTGACTTAGCTATTTTTTCT…	657	TLYFIFGAWAGMIGTSLSILIRAELSQPGVFIGNDQIYNVIVTAHAFIMIFFMVMPIMIGGFGNWLVPLMLGAPDMAFPRMNNMSFWMLPPSLTLLLSSSMVENGAGTGWTVYPPLSSGTAHAGASVDLAIFSLHLAGISSILGAVNFITTVINMRSSGITLDRMPLFVWSVVITAVLLLLSLPVLAGAITMLLTDRNLNTSFFDPIGGGDPILYQHLF	219	Culex univittatus	1	Culex	Culex univittatus	OQ259676
70	R107	ACATTATATTTTATTTTTGGAGCTTGAGCTGGAATAATCGGGACTTCTTTAAGAATTCTTATTCGAGCAGAATTAAGTCAACCTGGAGTATTTATTGGAAATGATCAAATTTATAATGTTATTGTAACTGCTCACGCTTTTATTATAATTTTTTTTATAGTTATACCAATCATAATTGGAGGATTTGGAAACTGATTAGTTCCTTTAATATTAGGAGCCCCAGATATAGCTTTCCCTCGAATAAATAATATAAGTTTTTGAATACTACCTCCTTCTTTAACTTTACTACTTTCTAGTAGTATAGTGGAAAATGGAGCTGGTACTGGATGAACTGTTTACCCCCCTCTTTCATCCGGGACAGCCCATGCTGGTGCTTCAGTTGACTTAGCTATTTTTTCT…	657	TLYFIFGAWAGMIGTSLSILIRAELSQPGVFIGNDQIYNVIVTAHAFIMIFFMVMPIMIGGFGNWLVPLMLGAPDMAFPRMNNMSFWMLPPSLTLLLSSSMVENGAGTGWTVYPPLSSGTAHAGASVDLAIFSLHLAGISSILGAVNFITTVINMRSSGITLDRMPLFVWSVVITAVLLLLSLPVLAGAITMLLTDRNLNTSFFDPIGGGDPILYQHLF	219	Culex univittatus	1	Culex	Culex univittatus	OQ259677
71	R163	TTTTTATTTTTTGGAGCTTGAGCTGGAATAATCGGGACTTCTTTAAGAATTCTTATTCGAGCAGAATTAAGCCAACCTGGAGTATTTATTGGAAATGATCAAATTTATAATGTTATTGTAACTGCTCACGCTTTTATTATAATTTTTTTTATAGTTATACCAATCATAATTGGAGGATTTGGAAACTGATTAGTTCCTTTAATATTAGGAGCCCCAGATATAGCTTTCCCTCGAATAAATAATATAAGTTTTTGAATACTACCTCCTTCTTTAACTTTACTACTTTCTAGTAGTATAGTGGAAAATGGAGCTGGTACTGGATGAACTGTTTACCCCCCTCTTTCATCCGGGACAGCCCATGCTGGTGCTTCAGTTGACTTAGCTATTTTTTCTCTTCAT…	651	FLFFGAWAGMIGTSLSILIRAELSQPGVFIGNDQIYNVIVTAHAFIMIFFMVMPIMIGGFGNWLVPLMLGAPDMAFPRMNNMSFWMLPPSLTLLLSSSMVENGAGTGWTVYPPLSSGTAHAGASVDLAIFSLHLAGISSILGAVNFITTVINMRSSGITLDRMPLFVWSVVITAVLLLLSLPVLAGAITMLLTDRNLNTSFFDPIGGGDPILYQHLF	217	Culex sp. M63YA	1	Culex	Culex sp.	OQ259678
72	R160	CTAGGAATATCAGGGACTTCTTTAAGAATTCTTATTCGAGCAGAATTAAGTCAACCTGGAGTATTTATTGGAAATGATCAAATTTATAATGTTATTGTAACTGCTCACGCTTTTATTATAATTTTTTTTATAGTTATACCAATCATAATTGGAGGATTTGGAAACTGATTAGTTCCTTTAATATTAGGAGCCCCAGATATAGCTTTCCCTCGAATAAATAATATAAGTTTTTGAATACTACCTCCTTCTTTAACTTTACTACTTTCTAGTAGTATAGTGGAAAATGGAGCTGGTACTGGATGAACTGTTTACCCCCCTCTTTCATCCGGGACAGCCCATGCTGGTGCTTCAGTTGACTTAGCTATTTTTTCTCTTCATTTAGCTGGAATTTCATCAATT…	630	LGMSGTSLSILIRAELSQPGVFIGNDQIYNVIVTAHAFIMIFFMVMPIMIGGFGNWLVPLMLGAPDMAFPRMNNMSFWMLPPSLTLLLSSSMVENGAGTGWTVYPPLSSGTAHAGASVDLAIFSLHLAGISSILGAVNFITTVINMRSSGITLDRMPLFVWSVVITAVLLLLSLPVLAGAITMLLTDRNLNTSFFDPIGGGDPILYQHLF	210	Culex univittatus	1	Culex	Culex univittatus	OQ259679
73	R038	ACATTATATTTTATTTTTGGAGCTTGAGCTGGAATAATCGGGACTTCTTTAAGAATTCTTATTCGAGCAGAATTAAGTCAACCTGGAGTATTTATTGGAAATGATCAAATTTATAATGTTATTGTAACTGCTCACGCTTTTATTATAATTTTTTTTATAGTTATACCAATCATAATTGGAGGATTTGGAAACTGATTAGTTCCTTTAATATTAGGAGCCCCAGATATAGCTTTCCCTCGAATAAATAATATAAGTTTTTGAATACTACCTCCTTCTTTAACTTTACTACTTTCTAGTAGTATAGTGGAAAATGGAGCTGGTACTGGATGAACTGTTTACCCCCCTCTTTCATCCGGGACAGCCCATGCTGGTGCTTCAGTTGACTTAGCTATTTTTTCT…	657	TLYFIFGAWAGMIGTSLSILIRAELSQPGVFIGNDQIYNVIVTAHAFIMIFFMVMPIMIGGFGNWLVPLMLGAPDMAFPRMNNMSFWMLPPSLTLLLSSSMVENGAGTGWTVYPPLSSGTAHAGASVDLAIFSLHLAGISSILGAVNFITTVINMRSSGITLDRMPLFVWSVVITAVLLLLSLPVLAGAITMLLTDRNLNTSFFDPIGGGDPILYQHLF	219	Culex univittatus	1	Culex	Culex univittatus	OQ259680
74	R091	ACATTATATTTTATTTTTGGAGCTTGAGCTGGAATAATCGGGACTTCTTTAAGAATTCTTATTCGAGCAGAATTAAGCCAACCTGGAGTATTTATTGGAAATGACCAAATTTATAATGTTATTGTAACTGCTCACGCTTTTATTATAATTTTTTTTATAGTTATACCAATCATAATTGGAGGATTTGGAAACTGATTAGTTCCTTTAATATTAGGAGCCCCAGATATAGCTTTCCCTCGAATAAATAATATAAGTTTTTGAATACTACCTCCTTCTTTAACTTTACTACTTTCTAGTAGTATAGTGGAAAATGGAGCTGGTACTGGATGAACTGTTTACCCCCCTCTTTCATCCGGGACAGCCCATGCTGGTGCTTCAGTTGACTTAGCTATTTTTTCT…	657	TLYFIFGAWAGMIGTSLSILIRAELSQPGVFIGNDQIYNVIVTAHAFIMIFFMVMPIMIGGFGNWLVPLMLGAPDMAFPRMNNMSFWMLPPSLTLLLSSSMVENGAGTGWTVYPPLSSGTAHAGASVDLAIFSLHLAGISSILGAVNFITTVINMRSSGITLDRMPLFVWSVVITAVLLLLSLPVLAGAITMLLTDRNLNTSFFDPIGGGDPILYQHLF	219	Culex sp. M63YA	0.9965	Culex	Culex sp.	OQ259681
75	R128	ACATTATATTTTATTTTTGGAGCTTGAGCTGGAATAATCGGGACTTCTTTAAGAATTCTTATTCGAGCAGAATTAAGTCAACCTGGAGTATTTATTGGAAATGATCAAATTTATAATGTTATTGTAACTGCTCACGCTTTTATTATAATTTTTTTTATAGTTATACCAATCATAATTGGAGGATTTGGAAACTGATTAGTTCCTTTAATATTAGGAGCCCCAGATATAGCTTTCCCTCGAATAAATAATATAAGTTTTTGAATACTACCTCCTTCTTTAACTTTACTACTTTCTAGTAGTATAGTGGAAAATGGAGCTGGTACTGGATGAACTGTTTACCCCCCTCTTTCATCCGGGACAGCCCATGCTGGTGCTTCAGTTGACTTAGCTATTTTTTCT…	657	TLYFIFGAWAGMIGTSLSILIRAELSQPGVFIGNDQIYNVIVTAHAFIMIFFMVMPIMIGGFGNWLVPLMLGAPDMAFPRMNNMSFWMLPPSLTLLLSSSMVENGAGTGWTVYPPLSSGTAHAGASVDLAIFSLHLAGISSILGAVNFITTVINMRSSGITLDRMPLFVWSVVITAVLLLLSLPVLAGAITMLLTDRNLNTSFFDPIGGGDPILYQHLF	219	Culex univittatus	1	Culex	Culex univittatus	OQ259682
76	R117	ACATTATATTTTATTTTTGGAGCTTGAGCTGGAATAATCGGGACTTCTTTAAGAATTCTTATTCGAGCAGAATTAAGTCAACCTGGAGTATTTATTGGAAATGATCAAATTTATAATGTTATTGTAACTGCTCACGCTTTTATTATAATTTTTTTTATAGTTATACCAATCATAATTGGAGGATTTGGAAACTGATTAGTTCCTTTAATATTAGGAGCCCCAGATATAGCTTTCCCTCGAATAAATAATATAAGTTTTTGAATACTACCTCCTTCTTTAACTTTACTACTTTCTAGTAGTATAGTGGAAAATGGAGCTGGTACTGGATGAACTGTTTACCCCCCTCTTTCATCCGGGACAGCCCATGCTGGTGCTTCAGTTGACTTAGCTATTTTTTCT…	657	TLYFIFGAWAGMIGTSLSILIRAELSQPGVFIGNDQIYNVIVTAHAFIMIFFMVMPIMIGGFGNWLVPLMLGAPDMAFPRMNNMSFWMLPPSLTLLLSSSMVENGAGTGWTVYPPLSSGTAHAGASVDLAIFSLHLAGISSILGAVNFITTVINMRSSGITLDRMPLFVWSVVITAVLLLLSLPVLAGAITMLLTDRNLNTSFFDPIGGGDPILYQHLF	219	Culex univittatus	1	Culex	Culex univittatus	OQ259683
77	R158	TGAGCTGGAATAATCGGGACTTCTTTAAGAATTCTTATTCGAGCAGAATTAAGTCAACCTGGAGTATTTATTGGAAATGATCAAATTTATAATGTTATTGTAACTGCTCACGCTTTTATTATAATTTTTTTTATAGTTATACCAATCATAATTGGAGGATTTGGAAACTGATTAGTTCCTTTAATATTAGGAGCCCCAGATATAGCTTTCCCTCGAATAAATAATATAAGTTTTTGAATACTACCTCCTTCTTTAACTTTACTACTTTCTAGTAGTATAGTGGAAAATGGAGCTGGTACTGGATGAACTGTTTACCCCCCTCTTTCATCCGGGACAGCCCATGCTGGTGCTTCAGTTGACTTAGCTATTTTTTCTCTTCATTTAGCTGGAATTTCATCA…	633	WAGMIGTSLSILIRAELSQPGVFIGNDQIYNVIVTAHAFIMIFFMVMPIMIGGFGNWLVPLMLGAPDMAFPRMNNMSFWMLPPSLTLLLSSSMVENGAGTGWTVYPPLSSGTAHAGASVDLAIFSLHLAGISSILGAVNFITTVINMRSSGITLDRMPLFVWSVVITAVLLLLSLPVLAGAITMLLTDRNLNTSFFDPIGGGDPILYQHLF	211	Culex univittatus	1	Culex	Culex univittatus	OQ259684
78	R129	ACATTATATTTTATTTTTGGAGCTTGAGCTGGAATAATCGGGACTTCTTTAAGAATTCTTATTCGAGCAGAATTAAGCCAACCTGGAGTATTTATTGGAAATGATCAAATTTATAATGTTATTGTAACTGCTCACGCTTTTATTATAATTTTTTTTATAGTTATACCAATCATAATTGGAGGATTCGGAAACTGATTAGTTCCTTTAATATTAGGAGCCCCAGATATAGCTTTCCCTCGAATAAATAATATAAGTTTTTGAATACTACCTCCTTCTTTAACTTTACTACTTTCTAGTAGTATAGTGGAAAATGGAGCTGGTACTGGATGAACTGTTTACCCCCCTCTTTCATCCGGGACAGCCCATGCTGGTGCTTCAGTTGACTTAGCTATTTTTTCT…	657	TLYFIFGAWAGMIGTSLSILIRAELSQPGVFIGNDQIYNVIVTAHAFIMIFFMVMPIMIGGFGNWLVPLMLGAPDMAFPRMNNMSFWMLPPSLTLLLSSSMVENGAGTGWTVYPPLSSGTAHAGASVDLAIFSLHLAGISSILGAVNFITTVINMRSSGITLDRMPLFVWSVVITAVLLLLSLPVLAGAITMLLTDRNLNTSFFDPIGGGDPILYQHLF	219	Culex striatipes	0.9969	Culex	Culex striatipes	OQ259685
79	R155	TGAGCTGGAATAATCGGGACTTCTTTAAGAATTCTTATTCGAGCAGAATTAAGCCAACCTGGAGTATTTATTGGAAATGATCAAATTTATAATGTTATTGTAACTGCTCACGCTTTTATTATAATTTTTTTTATAGTTATACCAATCATAATTGGAGGATTTGGAAACTGATTAGTTCCTTTAATATTAGGAGCCCCAGATATAGCTTTCCCTCGAATAAATAATATAAGTTTTTGAATACTACCTCCTTCTTTAACTTTACTACTTTCTAGTAGTATAGTGGAAAATGGAGCTGGTACTGGATGAACTGTTTACCCCCCTCTTTCATCCGGGACAGCCCATGCTGGTGCTTCAGTTGACTTAGCTATTTTTTCTCTTCATTTAGCTGGGATTTCATCA…	633	WAGMIGTSLSILIRAELSQPGVFIGNDQIYNVIVTAHAFIMIFFMVMPIMIGGFGNWLVPLMLGAPDMAFPRMNNMSFWMLPPSLTLLLSSSMVENGAGTGWTVYPPLSSGTAHAGASVDLAIFSLHLAGISSILGAVNFITTVINMRSSGITLDRMPLFVWSVVITAVLLLLSLPVLAGAITMLLTDRNLNTSFFDPIGGGDPILYQHLF	211	Culex sp. M63YA	0.9982	Culex	Culex sp.	OQ259686
80	R167	TTTTTATTTTTTGGAGCTTGAGCTGGAATAATCGGGACTTCTTTAAGAATTCTTATTCGAGCAGAATTAAGCCAACCTGGAGTATTTATTGGAAATGATCAAATTTATAATGTTATTGTAACTGCTCACGCTTTTATTATAATTTTTTTTATAGTTATACCAATCATAATTGGAGGATTTGGAAACTGATTAGTTCCTTTAATATTAGGAGCCCCAGATATAGCTTTCCCTCGAATAAATAATATAAGTTTTTGAATACTACCTCCTTCTTTAACTTTACTACTTTCTAGTAGTATAGTGGAAAATGGAGCTGGTACTGGATGAACTGTTTACCCCCCTCTTTCATCCGGGACAGCCCATGCTGGTGCTTCAGTTGACTTAGCTATTTTTTCTCTTCAT…	651	FLFFGAWAGMIGTSLSILIRAELSQPGVFIGNDQIYNVIVTAHAFIMIFFMVMPIMIGGFGNWLVPLMLGAPDMAFPRMNNMSFWMLPPSLTLLLSSSMVENGAGTGWTVYPPLSSGTAHAGASVDLAIFSLHLAGISSILGAVNFITTVINMRSSGITLDRMPLFVWSVVITAVLLLLSLPVLAGAITMLLTDRNLNTSFFDPIGGGDPILYQHLF	217	Culex sp. M63YA	0.9982	Culex	Culex sp.	OQ259687
81	R105	ACATTATATTTTATTTTTGGAGCTTGAGCTGGAATAATCGGGACTTCTTTAAGAATTCTTATTCGAGCAGAATTAAGCCAACCTGGAGTATTTATTGGAAATGATCAAATTTATAATGTTATTGTAACTGCTCACGCTTTTATTATAATTTTTTTTATAGTTATACCAATCATAATTGGAGGATTCGGAAACTGATTAGTTCCTTTAATATTAGGAGCCCCAGATATAGCTTTCCCTCGAATAAATAATATAAGTTTTTGAATACTACCTCCTTCTTTAACTTTACTACTTTCTAGTAGTATAGTGGAAAATGGAGCTGGTACTGGATGAACTGTTTACCCCCCTCTTTCATCCGGGACAGCCCATGCTGGTGCTTCAGTTGACTTAGCTATTTTTTCT…	657	TLYFIFGAWAGMIGTSLSILIRAELSQPGVFIGNDQIYNVIVTAHAFIMIFFMVMPIMIGGFGNWLVPLMLGAPDMAFPRMNNMSFWMLPPSLTLLLSSSMVENGAGTGWTVYPPLSSGTAHAGASVDLAIFSLHLAGISSILGAVNFITTVINMRSSGITLDRMPLFVWSVVITAVLLLLSLPVLAGAITMLLTDRNLNTSFFDPIGGGDPILYQHLF	219	Culex striatipes	0.9969	Culex	Culex striatipes	OQ259688
82	R205	GCCCCAGATATAGCTTTCCCTCGAATAAATAATATAAGTTTTTGAATACTACCTCCTTCTTTAACTTTACTACTTTCTAGTAGTATAGTGGAAAATGGAGCTGGTACTGGATGAACTGTTTACCCCCCTCTTTCATCCGGGACAGCCCATGCTGGTGCTTCAGTTGACTTAGCTATTTTTTCTCTTCATTTAGCTGGGATTTCATCAATTTTAGGAGCTGTAAATTTTATTACTACAGTAATTAATATACGATCTTCCGGTATTACACTTGATCGAATACCTTTATTTGTGTGATCAGTTGTCATTACTGCTGTTTTATTACTTTTATCTTTACCTGTTTTAGCCGGAGCTATTACTATATTATTAACAGACCGAAATTTAAATACTTCATTCTTTGAC…	441	APDMAFPRMNNMSFWMLPPSLTLLLSSSMVENGAGTGWTVYPPLSSGTAHAGASVDLAIFSLHLAGISSILGAVNFITTVINMRSSGITLDRMPLFVWSVVITAVLLLLSLPVLAGAITMLLTDRNLNTSFFDPIGGGDPILYQHLF	147	Culex sp. M63YA	0.9982	Culex	Culex sp.	OQ259689
83	R098	ACATTATATTTTATTTTTGGAGCTTGAGCTGGAATAATCGGGACTTCTTTAAGAATTCTTATTCGAGCAGAATTAAGCCAACCTGGAGTATTTATTGGAAATGATCAAATTTATAATGTTATTGTAACTGCTCACGCTTTTATTATAATTTTTTTTATAGTTATACCAATCATAATTGGAGGATTCGGAAACTGATTAGTTCCTTTAATATTAGGAGCCCCAGATATAGCTTTCCCTCGAATAAATAATATAAGTTTTTGAATACTACCTCCTTCTTTAACTTTACTACTTTCTAGTAGTATAGTGGAAAATGGAGCTGGTACTGGATGAACTGTTTACCCCCCTCTTTCATCCGGGACAGCCCATGCTGGTGCTTCAGTTGACTTAGCTATTTTTTCT…	657	TLYFIFGAWAGMIGTSLSILIRAELSQPGVFIGNDQIYNVIVTAHAFIMIFFMVMPIMIGGFGNWLVPLMLGAPDMAFPRMNNMSFWMLPPSLTLLLSSSMVENGAGTGWTVYPPLSSGTAHAGASVDLAIFSLHLAGISSILGAVNFITTVINMRSSGITLDRMPLFVWSVVITAVLLLLSLPVLAGAITMLLTDRNLNTSFFDPIGGGDPILYQHLF	219	Culex striatipes	0.9969	Culex	Culex striatipes	OQ259690
84	R161	GGAGCTGTAGCTGGAATAATCGGGACTTCTTTAAGAATTCTTATTCGAGCAGAATTAAGCCAACCTGGAGTATTTATTGGAAATGATCAAATTTATAATGTTATTGTAACTGCTCACGCTTTTATTATAATTTTTTTTATAGTTATACCAATCATAATTGGAGGATTTGGAAACTGATTAGTTCCTTTAATATTAGGAGCCCCAGATATAGCTTTCCCTCGAATAAATAATATAAGTTTTTGAATACTACCTCCTTCTTTAACTTTACTACTTTCTAGTAGTATAGTGGAAAATGGAGCTGGTACTGGATGAACTGTTTACCCCCCTCTTTCATCCGGGACAGCCCATGCTGGTGCTTCAGTTGACTTAGCTATTTTTTCTCTTCATTTAGCTGGGATT…	639	GAVAGMIGTSLSILIRAELSQPGVFIGNDQIYNVIVTAHAFIMIFFMVMPIMIGGFGNWLVPLMLGAPDMAFPRMNNMSFWMLPPSLTLLLSSSMVENGAGTGWTVYPPLSSGTAHAGASVDLAIFSLHLAGISSILGAVNFITTVINMRSSGITLDRMPLFVWSVVITAVLLLLSLPVLAGAITMLLTDRNLNTSFFDPIGGGDPILYQHLF	213	Culex striatipes	0.9984	Culex	Culex striatipes	OQ259691
85	R057	ACATTATATTTTATTTTTGGAGCTTGAGCTGGAATAATTGGGACTTCTTTAAGAATTCTTATTCGAGCAGAATTAAGCCAACCTGGGGTATTTATTGGAAATGATCAAATTTATAATGTTATTGTAACTGCTCACGCTTTTATTATAATTTTTTTTATAGTTATACCAATCATAATTGGAGGATTCGGAAACTGATTAGTTCCTTTAATATTAGGAGCCCCAGATATAGCTTTCCCTCGAATAAATAATATAAGTTTTTGAATACTACCTCCTTCTTTAACTTTACTACTTTCTAGTAGTATAGTGGAAAATGGAGCTGGTACTGGATGAACTGTTTACCCCCCTCTTTCATCCGGGACAGCCCATGCTGGTGCTTCAGTTGACTTAGCTATTTTTTCT…	657	TLYFIFGAWAGMIGTSLSILIRAELSQPGVFIGNDQIYNVIVTAHAFIMIFFMVMPIMIGGFGNWLVPLMLGAPDMAFPRMNNMSFWMLPPSLTLLLSSSMVENGAGTGWTVYPPLSSGTAHAGASVDLAIFSLHLAGISSILGAVNFITTVINMRSSGITLDRMPLFVWSVVITAVLLLLSLPVLAGAITMLLTDRNLNTSFFDPIGGGDPILYQHLF	219	Culex sp. M63YA	0.9947	Culex	Culex sp.	OQ259692
86	R177	GTTCCTTTAATATTAGGAGCCCCAGATATAGCTTTCCCTCGAATAAATAATATAAGTTTTTGAATACTACCTCCTTCTTTAACTTTACTACTTTCTAGTAGTATAGTGGAAAATGGAGCTGGTACTGGATGAACTGTTTACCCCCCTCTTTCATCCGGGACAGCCCATGCTGGTGCTTCAGTTGACTTAGCTATTTTTTCTCTTCATTTAGCTGGGATTTCATCAATTTTAGGAGCTGTAAATTTTATTACTACAGTAATTAATATACGATCTTCCGGTATTACACTTGATCGAATACCTTTATTTGTGTGATCAGTTGTCATTACTGCTGTTTTATTACTTTTATCTTTACCTGTTTTAGCCGGAGCTATTACTATATTATTAACAGACCGAAATTTA…	459	VPLMLGAPDMAFPRMNNMSFWMLPPSLTLLLSSSMVENGAGTGWTVYPPLSSGTAHAGASVDLAIFSLHLAGISSILGAVNFITTVINMRSSGITLDRMPLFVWSVVITAVLLLLSLPVLAGAITMLLTDRNLNTSFFDPIGGGDPILYQHLF	153	Culex sp. M63YA	0.9982	Culex	Culex sp.	OQ259693
87	R215	CCAGATATAGCTTTCCCTCGAATAAATAATATAAGTTTTTGAATACTACCTCCTTCTTTAACTTTACTACTTTCTAGTAGTATAGTGGAAAATGGAGCTGGTACTGGATGAACTGTTTACCCCCCTCTTTCATCCGGGACAGCCCATGCTGGTGCTTCAGTTGACTTAGCTATTTTTTCTCTTCATTTAGCTGGGATTTCATCAATTTTAGGAGCTGTAAATTTTATTACTACAGTAATTAATATACGATCTTCCGGTATTACACTTGATCGAATACCTTTATTTGTGTGATCAGTTGTCATTACTGCTGTTTTATTACTTTTATCTTTACCTGTTTTAGCCGGAGCTATTACTATATTATTAACAGACCGAAATTTAAATACTTCATTCTTTGACCCA…	438	PDMAFPRMNNMSFWMLPPSLTLLLSSSMVENGAGTGWTVYPPLSSGTAHAGASVDLAIFSLHLAGISSILGAVNFITTVINMRSSGITLDRMPLFVWSVVITAVLLLLSLPVLAGAITMLLTDRNLNTSFFDPIGGGDPILYQHLF	146	Culex sp. M63YA	0.9982	Culex	Culex sp.	OQ259694
88	R090	ACATTATATTTTATTTTTGGAGCTTGAGCTGGAATAATCGGGACTTCTTTAAGAATTCTTATTCGAGCAGAATTAAGCCAACCTGGAGTATTTATTGGAAATGATCAAATTTATAATGTTATTGTAACTGCTCACGCTTTTATTATAATTTTTTTTATAGTTATACCAATCATAATTGGAGGATTTGGAAACTGATTAGTTCCTTTAATATTAGGAGCCCCAGATATAGCTTTCCCTCGAATAAATAATATAAGTTTTTGAATACTACCTCCTTCTTTAACTTTACTACTTTCTAGTAGTATAGTGGAAAATGGAGCTGGTACTGGATGAACTGTTTACCCCCCTCTTTCATCCGGGACAGCCCATGCTGGTGCTTCAGTTGACTTAGCTATTTTTTCT…	657	TLYFIFGAWAGMIGTSLSILIRAELSQPGVFIGNDQIYNVIVTAHAFIMIFFMVMPIMIGGFGNWLVPLMLGAPDMAFPRMNNMSFWMLPPSLTLLLSSSMVENGAGTGWTVYPPLSSGTAHAGASVDLAIFSLHLAGISSILGAVNFITTVINMPSSGITLDRMPLFVWSVVITAVLLLLSLPVLAGAITMLLTDRNLNTSFFDPIGGGDPILYQHLF	219	Culex striatipes	0.9969	Culex	Culex striatipes	OQ259695
89	R059	ACATTATATTTTATTTTTGGAGCTTGAGCTGGAATAATCGGGACTTCTTTGAGAATTCTTATTCGAGCAGAATTAAGTCAACCTGGAGTATTTATTGGAAATGATCAAATTTATAATGTTATTGTAACTGCTCACGCTTTTATTATAATTTTTTTTATAGTTATACCAATTATAATTGGAGGATTTGGAAACTGATTAGTTCCTTTAATATTAGGAGCCCCAGATATAGCTTTCCCTCGAATAAATAATATAAGTTTTTGAATACTACCTCCTTCTTTAACTTTACTACTTTCTAGTAGTATAGTGGAAAATGGAGCTGGTACTGGATGAACTGTTTACCCCCCTCTTTCATCCGGAACAGCCCATGCTGGTGCTTCAGTTGACTTAGCTATTTTTTCT…	657	TLYFIFGAWAGMIGTSLSILIRAELSQPGVFIGNDQIYNVIVTAHAFIMIFFMVMPIMIGGFGNWLVPLMLGAPDMAFPRMNNMSFWMLPPSLTLLLSSSMVENGAGTGWTVYPPLSSGTAHAGASVDLAIFSLHLAGISSILGAVNFITTVINMRSSGITLDRMPLFVWSVVITAVLLLLSLPVLAGAITMLLTDRNLNTSFFDPIGGGDPILYQHLF	219	Culex univittatus	1	Culex	Culex univittatus	OQ259696
90	R125	ACATTATATTTTATTTTTGGAGCTTGAGCTGGAATAATCGGGACTTCTTTAAGAATTCTTATTCGAGCAGAATTAAGTCAACCTGGAGTATTTATTGGAAATGATCAAATTTATAATGTTATTGTAACTGCTCACGCTTTTATTATAATTTTTTTTATAGTTATACCAATTATAATTGGAGGATTTGGAAACTGATTAGTTCCTTTAATATTAGGAGCCCCAGATATAGCTTTCCCTCGAATAAATAATATAAGTTTTTGAATACTACCTCCTTCTTTAACTTTACTACTTTCTAGTAGTATAGTGGAAAATGGAGCTGGTACTGGATGAACTGTTTACCCCCCTCTTTCATCCGGAACAGCCCATGCTGGTGCTTCAGTTGACTTAGCTATTTTTTCT…	657	TLYFIFGAWAGMIGTSLSILIRAELSQPGVFIGNDQIYNVIVTAHAFIMIFFMVMPIMIGGFGNWLVPLMLGAPDMAFPRMNNMSFWMLPPSLTLLLSSSMVENGAGTGWTVYPPLSSGTAHAGASVDLAIFSLHLAGISSILGAVNFITTVINMRSSGITLDRMPLFVWSVVITAVLLLLSLPVLAGAITMLLTDRNLNTSFFDPIGGGDPILYQHLF	219	Culex univittatus	0.9983	Culex	Culex univittatus	OQ259697
91	R101	ACATTATATTTTATTTTTGGAGCTTGAGCTGGAATAATCGGGACTTCTTTGAGAATTCTTATTCGAGCAGAATTAAGTCAACCTGGAGTATTTATTGGAAATGATCAAATTTATAATGTTATTGTAACTGCTCACGCTTTTATTATAATTTTTTTTATAGTTATACCAATTATAATTGGAGGATTTGGAAACTGATTAGTTCCTTTAATATTAGGAGCCCCAGATATAGCTTTCCCTCGAATAAATAATATAAGTTTTTGAATACTACCTCCTTCTTTAACTTTACTACTTTCTAGTAGTATAGTGGAAAATGGAGCTGGTACTGGATGAACTGTTTACCCCCCTCTTTCATCCGGAACAGCCCATGCTGGTGCTTCAGTTGACTTAGCTATTTTTTCT…	657	TLYFIFGAWAGMIGTSLSILIRAELSQPGVFIGNDQIYNVIVTAHAFIMIFFMVMPIMIGGFGNWLVPLMLGAPDMAFPRMNNMSFWMLPPSLTLLLSSSMVENGAGTGWTVYPPLSSGTAHAGASVDLAIFSLHLAGISSILGAVNFITTVINMRSSGITLDRMPLFVWSVVITAVLLLLSLPVLAGAITMLLTDRNLNTSFFDPIGGGDPILYQHLF	219	Culex univittatus	1	Culex	Culex univittatus	OQ259698
92	R122	ACATTATATTTTATTTTTGGAGCTTGAGCTGGAATAATCGGGACTTCTTTAAGAATTCTTATTCGAGCAGAATTAAGCCAACCTGGAGTATTTATTGGAAATGATCAAATTTATAATGTTATTGTAACTGCTCACGCTTTTATTATAATTTTTTTTATAGTTATACCAATCATAATTGGAGGATTTGGAAACTGATTAGTTCCTTTAATATTAGGAGCCCCAGATATAGCTTTCCCTCGAATAAATAATATAAGTTTTTGAATACTACCTCCTTCTTTAACTTTACTACTTTCTAGTAGTATAGTGGAAAATGGGGCTGGTACTGGATGAACTGTTTACCCCCCTCTTTCATCCGGGACAGCCCATGCTGGTGCTTCAGTTGACTTAGCTATTTTTTCT…	657	TLYFIFGAWAGMIGTSLSILIRAELSQPGVFIGNDQIYNVIVTAHAFIMIFFMVMPIMIGGFGNWLVPLMLGAPDMAFPRMNNMSFWMLPPSLTLLLSSSMVENGAGTGWTVYPPLSSGTAHAGASVDLAIFSLHLAGISSILGAVNFITTVINMRSSGITLDRMPLFVWSVVITAVLLLLSLPVLAGAITMLLTDRNLNTSFFDPIGGGDPILYQHLF	219	Culex striatipes	0.9969	Culex	Culex striatipes	OQ259699
93	R121	ACATTATATTTTATTTTTGGAGCTTGAGCTGGAATAATTGGGACTTCTTTAAGAATTCTTATTCGAGCAGAATTAAGCCAACCTGGAGTATTTATTGGAAATGATCAAATTTATAATGTTATTGTAACTGCTCACGCTTTTATTATAATTTTTTTTATAGTTATACCAATCATAATTGGAGGATTTGGAAACTGATTAGTTCCTTTAATATTAGGAGCCCCAGATATAGCTTTCCCTCGAATAAATAATATAAGTTTTTGAATACTACCTCCTTCTTTAACTTTACTACTTTCTAGTAGTATAGTGGAAAATGGAGCTGGTACTGGATGAACTGTTTACCCCCCTCTTTCATCCGGGACAGCCCATGCTGGTGCTTCAGTTGACTTAGCTATTTTTTCT…	657	TLYFIFGAWAGMIGTSLSILIRAELSQPGVFIGNDQIYNVIVTAHAFIMIFFMVMPIMIGGFGNWLVPLMLGAPDMAFPRMNNMSFWMLPPSLTLLLSSSMVENGAGTGWTVYPPLSSGTAHAGASVDLAIFSLHLAGISSILGAVNFITTVINMRSSGITLDRMPLFVWSVVITAVLLLLSLPVLAGAITMLLTDRNLNTSFFDPIGGGDPILYQHLF	219	Culex neavei	0.995	Culex	Culex neavei	OQ259700
94	R114	ACATTATATTTTATTTTTGGAGCTTGAGCTGGAATAATCGGGACTTCTTTAAGAATTCTTATTCGAGCAGAATTAAGTCAACCTGGAGTATTTATTGGAAATGATCAAATTTATAATGTTATTGTAACTGCTCACGCTTTTATTATAATTTTTTTTATAGTTATACCAATCATAATTGGAGGATTTGGAAACTGATTAGTTCCTTTAATATTAGGAGCCCCAGATATAGCTTTCCCTCGAATAAATAATATAAGTTTTTGAATACTACCTCCTTCTTTAACTTTACTACTTTCTAGTAGTATAGTGGAAAATGGAGCTGGTACTGGATGAACTGTTTACCCCCCTCTTTCATCCGGGACAGCCCATGCTGGTGCTTCAGTTGACTTAGCTATTTTTTCT…	657	TLYFIFGAWAGMIGTSLSILIRAELSQPGVFIGNDQIYNVIVTAHAFIMIFFMVMPIMIGGFGNWLVPLMLGAPDMAFPRMNNMSFWMLPPSLTLLLSSSMVENGAGTGWTVYPPLSSGTAHAGASVDLAIFSLLLSGISSILGAVNFITTVINMRSSGITLDRMPLFVWSVVITAVLLLLSLPVLAGAITMLLTDRNLNTSFFDPIGGGDPILYQHLF	219	Culex univittatus	0.9965	Culex	Culex univittatus	OQ259701
95	R197	CCTTTAATATTAGGAGCCCCAGATATAGCTTTTCCTCGAATAAATAATATAAGTTTTTGAATACTACCTCCTTCTTTAACTTTACTACTTTCAAGTAGTATAGTAGAAAATGGAGCTGGTACTGGATGAACTGTTTATCCCCCTCTTTCATCCGGGACAGCCCATGCTGGTGCTTCAGTTGACTTAGCTATTTTTTCTCTTCATTTAGCTGGGATTTCATCAATTTTAGGAGCTGTAAATTTTATTACCACAGTAATTAATATGCGATCTTCAGGAATTACACTTGATCGAATACCTTTATTTGTATGGTCAGTTGTCATTACTGCTGTTTTATTACTTTTATCTTTACCTGTTTTAGCTGGAGCTATTACTATATTATTAACAGACCGAAATTTAAAT…	456	PLMLGAPDMAFPRMNNMSFWMLPPSLTLLLSSSMVENGAGTGWTVYPPLSSGTAHAGASVDLAIFSLHLAGISSILGAVNFITTVINMRSSGITLDRMPLFVWSVVITAVLLLLSLPVLAGAITMLLTDRNLNTSFFDPIGGGDPILYQHLF	152	Culex sp. KHH5	0.9927	Culex	Culex sp.	OQ259702
96	R212	GTTCCTTTAATATTAGGAGCCCCAGATATAGCTTTTCCTCGAATAAATAATATAAGTTTTTGAATACTACCTCCTTCTTTAACTTTACTACTTTCAAGTAGTATAGTAGAAAATGGAGCTGGTACTGGATGAACTGTTTATCCCCCTCTTTCATCCGGGACAGCCCATGCTGGTGCTTCAGTTGACTTAGCTATTTTTTCTCTTCATTTAGCTGGGATTTCATCAATTTTAGGAGCTGTAAATTTTATTACCACAGTAATTAATATACGATCTTCAGGAATTACACTTGATCGAATACCTTTATTTGTATGGTCAGTTGTCATTACTGCTGTTTTATTACTTTTATCTTTACCTGTTTTAGCTGGAGCTATTACTATATTATTAACAGACCGAAATTTA…	459	VPLMLGAPDMAFPRMNNMSFWMLPPSLTLLLSSSMVENGAGTGWTVYPPLSSGTAHAGASVDLAIFSLHLAGISSILGAVNFITTVINMRSSGITLDRMPLFVWSVVITAVLLLLSLPVLAGAITMLLTDRNLNTSFFDPIGGGDPILYQHLF	153	Culex sp. KHH5	0.9982	Culex	Culex sp.	OQ259703
97	R214	CCTTTAATATTAGGAGCCCCAGATATAGCTTTTCCTCGAATAAATAATATAAGTTTTTGAATACTACCTCCTTCTTTAACTTTACTACTTTCAAGTAGTATAGTAGAAAATGGAGCTGGTACTGGATGAACTGTTTACCCCCCTCTTTCATCCGGGACAGCCCATGCTGGTGCTTCAGTTGACTTAGCTATTTTTTCTCTTCATTTAGCTGGGATTTCATCAATTTTAGGAGCTGTAAATTTTATTACCACAGTAATTAATATACGATCTTCAGGAATTACACTTGATCGAATACCTTTATTTGTATGGTCAGTTGTCATTACTGCTGTTTTATTACTTTTATCTTTACCTGTTTTAGCTGGAGCTATTACTATATTATTAACAGACCGAAATTTAAAT…	456	PLMLGAPDMAFPRMNNMSFWMLPPSLTLLLSSSMVENGAGTGWTVYPPLSSGTAHAGASVDLAIFSLHLAGISSILGAVNFITTVINMRSSGITLDRMPLFVWSVVITAVLLLLSLPVLAGAITMLLTDRNLNTSFFDPIGGGDPILYQHLF	152	Culex sp. KHH5	1	Culex	Culex sp.	OQ259704
98	R054	ACATTATATTTTATTTTTGGAGCTTGAGCTGGAATAATTGGAACTTCTTTAAGAATTCTTATTCGAGCAGAATTAAGCCAACCCGGAGTATTTATTGGGAATGACCAAATTTATAATGTTATTGTAACTGCTCATGCTTTTATTATAATTTTTTTTATAGTTATACCAATTATAATTGGAGGATTTGGAAATTGATTAGTTCCTTTAATATTAGGAGCCCCAGATATAGCTTTTCCTCGAATAAATAATATAAGTTTTTGAATACTACCTCCTTCTTTAACTTTACTACTTTCAAGTAGTATAGTAGAAAATGGAGCTGGTACTGGATGAACTGTTTATCCCCCTCTTTCATCCGGAACAGCCCATGCTGGTGCTTCAGTTGACTTAGCTATTTTTTCT…	657	TLYFIFGAWAGMIGTSLSILIRAELSQPGVFIGNDQIYNVIVTAHAFIMIFFMVMPIMIGGFGNWLVPLMLGAPDMAFPRMNNMSFWMLPPSLTLLLSSSMVENGAGTGWTVYPPLSSGTAHAGASVDLAIFSLHLAGISSILGAVNFITTVINMRSSGITLDRMPLFVWSVVITAVLLLLSLPVLAGAITMLLTDRNLNTSFFDPIGGGDPILYQHLF	219	Culex sp. KHH5	0.9964	Culex	Culex sp.	OQ259705
99	R047	ACATTATATTTTATTTTTGGAGCTTGAGCTGGAATAATTGGAACTTCTTTAAGAATTCTTATTCGAGCAGAATTAAGTCAACCTGGAGTATTTATTGGAAATGACCAAATTTATAATGTTATTGTAACTGCCCATGCTTTTATTATAATTTTTTTTATAGTTATACCAATTATAATTGGAGGATTTGGAAATTGATTAGTTCCTTTAATATTAGGAGCCCCAGATATAGCTTTCCCCCGAATAAATAATATAAGTTTTTGAATACTACCCCCTTCTTTAACTTTACTACTTTCAAGTAGTATAGTGGAAAATGGAGCTGGTACTGGATGAACTGTTTATCCCCCTCTTTCATCCGGAACGGCCCATGCTGGTGCTTCAGTTGACTTAGCTATTTTTTCT…	657	TLYFIFGAWAGMIGTSLSILIRAELSQPGVFIGNDQIYNVIVTAHAFIMIFFMVMPIMIGGFGNWLVPLMLGAPDMAFPRMNNMSFWMLPPSLTLLLSSSMVENGAGTGWTVYPPLSSGTAHAGASVDLAIFSLHLAGISSILGAVNFITTVINMRSSGITLDRMPLFVWSVVITAVLLLLSLPVLAGAITMLLTDRNLNTSFFDPIGGGDPILYQHLF	219	Culex univittatus	0.9771	Culex	Culex univittatus	OQ259706
100	R159	TTATTTTTTGGAGCTTGAGCTGGGATAATTGGAACTTCTTTAAGAATTCTTATTCGAGCAGAATTAAGCCAACCCGGAGTATTTATTGGAAATGATCAAATTTATAATGTTATTGTAACTGCTCATGCTTTTATTATAATTTTTTTTATAGTTATACCAATTATAATTGGAGGATTTGGAAACTGATTAGTTCCTCTAATATTAGGTGCTCCAGACATAGCTTTCCCCCGAATAAATAATATAAGTTTTTGAATACTACCTCCTTCTTTAACTTTACTACTTTCAAGTAGTATAGTGGAAAATGGAGCTGGTACTGGATGAACTGTTTATCCCCCTCTTTCATCCGGGACGGCCCATGCTGGTGCTTCAGTTGACTTAGCTATTTTTTCTCTTCATTTA…	648	LFFGAWAGMIGTSLSILIRAELSQPGVFIGNDQIYNVIVTAHAFIMIFFMVMPIMIGGFGNWLVPLMLGAPDMAFPRMNNMSFWMLPPSLTLLLSSSMVENGAGTGWTVYPPLSSGTAHAGASVDLAIFSLHLAGISSILGAVNFITTVINMRSSGITLDRMPLFVWSVVITAVLLLLSLPVLAGAITMLLTDRNLNTSFFDPIGGGDPILYQHLF	216	Culex simpsoni	1	Culex	Culex simpsoni	OQ259707
101	R116	ACATTATATTTTATTTTTGGAGCTTGAGCTGGAATAATTGGAACTTCTTTAAGAATTCTTATTCGAGCAGAATTAAGTCCACCTGGAGTATTTATTGGAAATGACCAAATTTATAACGTTATTGTAACTGCTCATGCTTTTATTATAATTTTTTTTATAGTTATACCAATTATAATTGGAGGATTTGGAAATTGATTAGTTCCTTTAATATTAGGGGCCCCAGACATGGCTTTCCCCCGAATAAATAATATAAGTTTTTGAATACTACCTCCTTCTTTAACATTACTACTTTCAAGTAGTATAGTAGAAAATGGAGCTGGTACTGGATGAACTGTTTATCCCCCTCTTTCATCCGGAACAGCCCATGCTGGTGCTTCAGTTGACTTAGCTATTTTTTCT…	657	TLYFIFGAWAGMIGTSLSILIRAELSPPGVFIGNDQIYNVIVTAHAFIMIFFMVMPIMIGGFGNWLVPLMLGAPDMAFPRMNNMSFWMLPPSLTLLLSSSMVENGAGTGWTVYPPLSSGTAHAGASVDLAIFSLHLAGISSILGAVNFITTVINMRSSGITLDRMPLFVWSVVITAVLLLLSLPVLAGAITMLLTDRNLNTSFFDPIGGGDPILYQHLF	219	Culex univittatus	0.9985	Culex	Culex univittatus	OQ259708
102	R202	ATGGCTTTCCCCCGAATAAATAATATAAGTTTTTGAATACTACCTCCTTCTTTAACATTACTACTTTCAAGTAGTATAGTAGAAAATGGGGCTGGTACTGGATGAACTGTTTATCCCCCTCTTTCATCCGGAACAGCCCATGCTGGTGCTTCAGTTGACTTAGCTATTTTTTCTCTTCATTTAGCTGGAATTTCATCAATTTTAGGGGCTGTAAATTTTATTACAACAGTAATTAATATACGATCTTCAGGTATTACACTTGATCGAATACCCTTATTTGTATGATCAGTTGTAATTACCGCTGTTTTATTACTTTTATCATTACCTGTTTTAGCTGGAGCTATTACTATACTATTAACAGACCGAAATTTAAATACTTCATTCTTTGACCCAATTGGA…	432	MAFPRMNNMSFWMLPPSLTLLLSSSMVENGAGTGWTVYPPLSSGTAHAGASVDLAIFSLHLAGISSILGAVNFITTVINMRSSGITLDRMPLFVWSVVITAVLLLLSLPVLAGAITMLLTDRNLNTSFFDPIGGGDPILYQHLF	144	Culex univittatus	0.9984	Culex	Culex univittatus	OQ259709
103	R169	TTTTTTATTTTTGGAGCTTGAGCTGGAATAATTGGAACTTCTTTAAGAATTCTTATTCGAGCAGAATTAAGTCAACCTGGAGTATTTATTGGAAATGATCAAATTTATAATGTTATTGTAACTGCTCATGCTTTTATTATAATTTTTTTTATAGTTATACCAATTATAATTGGAGGATTTGGAAATTGATTAGTTCCATTAATATTAGGAGCCCCAGATATAGCTTTCCCTCGAATAAATAATATAAGTTTTTGAATACTACCTCCTTCTTTAACATTACTGCTTTCAAGTAGTATAGTAGAAAATGGGGCTGGTACTGGATGAACTGTTTATCCCCCTCTTTCATCTGGAACAGCCCATGCTGGAGCATCAGTTGACTTAGCTATTTTTTCTCTTCAT…	651	FFIFGAWAGMIGTSLSILIRAELSQPGVFIGNDQIYNVIVTAHAFIMIFFMVMPIMIGGFGNWLVPLMLGAPDMAFPRMNNMSFWMLPPSLTLLLSSSMVENGAGTGWTVYPPLSSGTAHAGASVDLAIFSLHLAGISSILGAVNFITTVINMRSSGITLDRMPLFVWSVVITAVLLLLSLPVLAGAITMLLTDRNLNTSFFDPIGGGDPILYQHLF	217	Culex perexiguus	1	Culex	Culex perexiguus	OQ259710
104	R126	ACATTATATTTTATTTTTGGAGCTTGAGCTGGAATAATTGGAACTTCTTTAAGAATTCTTATTCGAGCAGAATTAAGTCAACCTGGAGTATTTATTGGAAATGATCAAATTTATAATGTTATTGTAACTGCTCATGCTTTTATTATAATTTTTTTTATAGTTATACCAATTATAATTGGAGGATTTGGAAATTGATTAGTTCCATTAATATTAGGAGCCCCAGATATAGCTTTCCCTCGAATAAATAATATAAGTTTTTGAATACTACCTCCTTCTTTAACATTACTGCTTTCAAGTAGTATAGTAGAAAATGGGGCTGGTACTGGATGAACTGTTTATCCCCCTCTTTCATCTGGAACAGCCCATGCTGGAGCATCAGTTGACTTAGCTATTTTTTCT…	657	TLYFIFGAWAGMIGTSLSILIRAELSQPGVFIGNDQIYNVIVTAHAFIMIFFMVMPIMIGGFGNWLVPLMLGAPDMAFPRMNNMSFWMLPPSLTLLLSSSMVENGAGTGWTVYPPLSSGTAHAGASVDLAIFSLHLAGISSILGAVNFITTVINMRSSGITLDRMPLFVWSVVITAVLLLLSLPVLAGAITMLLTDRNLNTSFFDPIGGGDPILYQHLF	219	Culex perexiguus	1	Culex	Culex perexiguus	OQ259711
105	R118	ACATTATATTTTATTTTTGGAGCTTGAGCTGGAATAATTGGAACTTCTTTAAGAATTCTTATTCGAGCAGAATTAAGTCAACCTGGAGTGTTTATTGGAAATGATCAAATTTATAATGTTATTGTAACTGCTCATGCTTTTATTATAATTTTTTTTATAGTTATACCAATTATAATTGGAGGATTTGGAAATTGATTAGTTCCATTAATATTAGGAGCCCCAGATATAGCTTTCCCTCGAATAAATAATATAAGTTTTTGAATACTACCTCCTTCTTTAACATTACTGCTTTCAAGTAGTATAGTAGAAAATGGGGCTGGTACTGGATGAACTGTTTATCCCCCTCTTTCATCTGGAACAGCCCATGCTGGAGCATCAGTTGACTTAGCTATTTTTTCT…	657	TLYFIFGAWAGMIGTSLSILIRAELSQPGVFIGNDQIYNVIVTAHAFIMIFFMVMPIMIGGFGNWLVPLMLGAPDMAFPRMNNMSFWMLPPSLTLLLSSSMVENGAGTGWTVYPPLSSGTAHAGASVDLAIFSLHLAGISSILGAVNFITTVINMRSSGITLDRMPLFVWSVVITAVLLLLSLPVLAGAITMLLTDRNLNTSFFDPIGGGDPILYQHLF	219	Culex perexiguus	1	Culex	Culex perexiguus	OQ259712
106	R113	ACATTATATTTTATTTTTGGAGCTTGAGCTGGAATAATTGGAACTTCTTTAAGAATTCTTATTCGAGCAGAATTAAGTCAACCTGGAGTATTTATTGGAAATGATCAAATTTATAATGTTATTGTAACTGCTCATGCTTTTATTATAATTTTTTTTATAGTTATACCAATTATAATTGGAGGATTTGGAAATTGATTAGTTCCATTAATATTAGGAGCCCCAGATATAGCTTTCCCTCGAATAAATAATATAAGTTTTTGAATACTACCTCCTTCTTTAACATTACTGCTTTCAAGTAGTATAGTAGAAAATGGGGCTGGTACTGGATGAACTGTTTATCCCCCTCTTTCATCTGGAACAGCCCATGCTGGAGCATCAGTTGACTTAGCTATTTTTTCT…	657	TLYFIFGAWAGMIGTSLSILIRAELSQPGVFIGNDQIYNVIVTAHAFIMIFFMVMPIMIGGFGNWLVPLMLGAPDMAFPRMNNMSFWMLPPSLTLLLSSSMVENGAGTGWTVYPPLSSGTAHAGASVDLAIFSLHLAGISSILGAVNFITTVINMRSSGITLDRMPLFVWSVVITAVLLLLSLPVLAGAITMLLTDRNLNTSFFDPIGGGDPILYQHLF	219	Culex perexiguus	1	Culex	Culex perexiguus	OQ259713
107	R204	TTAATATTAGGAGCCCCAGATATAGCTTTCCCTCGAATAAATAATATAAGTTTTTGAATACTACCTCCTTCTTTAACATTACTGCTTTCAAGTAGTATAGTAGAAAATGGAGCTGGTACTGGATGAACTGTTTATCCCCCTCTTTCATCTGGAACAGCCCATGCTGGAGCATCAGTTGACTTAGCTATTTTTTCTCTTCATTTAGCCGGGATTTCATCAATTTTAGGAGCTGTAAATTTTATTACTACAGTAATTAATATACGATCTTCTGGTATTACACTTGACCGAATACCTTTATTTGTATGATCAGTTGTTATTACTGCTGTTTTATTACTTTTATCTTTACCAGTTTTAGCCGGAGCTATTACCATATTATTAACAGATCGAAATTTAAATACT…	453	LMLGAPDMAFPRMNNMSFWMLPPSLTLLLSSSMVENGAGTGWTVYPPLSSGTAHAGASVDLAIFSLHLAGISSILGAVNFITTVINMRSSGITLDRMPLFVWSVVITAVLLLLSLPVLAGAITMLLTDRNLNTSFFDPIGGGDPILYQHLF	151	Culex perexiguus	1	Culex	Culex perexiguus	OQ259714
108	R127	ACATTATACTTTATTTTTGGAGCTTGAGCTGGAATAATTGGAACTTCTTTAAGAATTCTTATTCGAGCAGAATTAAGTCAACCTGGAGTATTTATTGGAAATGATCAAATTTATAATGTTATTGTAACTGCTCATGCTTTTATTATAATTTTTTTTATAGTTATACCAATTATAATTGGAGGATTTGGAAATTGATTAGTTCCATTAATATTAGGAGCCCCAGATATAGCTTTCCCTCGAATAAATAATATAAGTTTTTGAATACTACCTCCTTCTTTAACATTACTGCTTTCAAGTAGTATAGTAGAAAATGGAGCTGGTACTGGATGAACTGTTTATCCCCCTCTTTCATCTGGAACAGCCCATGCTGGAGCATCAGTTGACTTAGCTATTTTTTCT…	657	TLYFIFGAWAGMIGTSLSILIRAELSQPGVFIGNDQIYNVIVTAHAFIMIFFMVMPIMIGGFGNWLVPLMLGAPDMAFPRMNNMSFWMLPPSLTLLLSSSMVENGAGTGWTVYPPLSSGTAHAGASVDLAIFSLHLAGISSILGAVNFITTVINMRSSGITLDRMPLFVWSVVITAVLLLLSLPVLAGAITMLLTDRNLNTSFFDPIGGGDPILYQHLF	219	Culex perexiguus	0.9985	Culex	Culex perexiguus	OQ259715
109	R173	TTAATATTAGGAGCCCCAGATATAGCCTTCCCCCGAATAAATAATATAAGTTTTTGAATACTACCACCTTCTTTAACATTACTACTCTCAAGTAGTATAGTAGAAAATGGAGCTGGTACTGGATGAACTGTTTATCCCCCTCTTTCATCCGGGACAGCTCATGCTGGTGCATCAGTTGACTTAGCTATTTTTTCTCTTCATTTAGCCGGGATTTCATCAATTTTAGGAGCTGTAAATTTTATTACTACAGTAATTAATATACGATCTTCTGGTATTACACTTGACCGAATACCTTTATTTGTATGGTCAGTTGTTATTACTGCTGTTTTATTACTTTTATCTTTACCAGTTTTAGCCGGAGCTATTACTATATTATTAACAGATCGAAATTTAAATACT…	453	LMLGAPDMAFPRMNNMSFWMLPPSLTLLLSSSMVENGAGTGWTVYPPLSSGTAHAGASVDLAIFSLHLAGISSILGAVNFITTVINMRSSGITLDRMPLFVWSVVITAVLLLLSLPVLAGAITMLLTDRNLNTSFFDPIGGGDPILYQHLF	151	Culex perexiguus	0.9803	Culex	Culex perexiguus	OQ259716
110	R193	TTAATATTAGGAGCCCCAGATATAGCCTTCCCCCGAATAAATAATATAAGTTTTTGAATACTACCGCCTTCTTTAACATTACTACTCTCAAGTAGTATAGTAGAAAATGGAGCTGGTACTGGATGAACTGTTTATCCCCCTCTTTCATCCGGGACAGCTCATGCTGGTGCATCAGTTGACTTAGCTATTTTTTCTCTTCATTTAGCCGGGATTTCATCAATTTTAGGAGCTGTAAATTTTATTACTACAGTAATTAATATACGATCTTCTGGTATTACACTTGACCGAATACCTTTATTTGTATGATCAGTTGTTATTACTGCTGTTTTATTACTTTTATCTTTACCAGTTTTAGCCGGAGCTATTACTATATTATTAACAGATCGAAATTTAAATACT…	453	LMLGAPDMAFPRMNNMSFWMLPPSLTLLLSSSMVENGAGTGWTVYPPLSSGTAHAGASVDLAIFSLHLAGISSILGAVNFITTVINMRSSGITLDRMPLFVWSVVITAVLLLLSLPVLAGAITMLLTDRNLNTSFFDPIGGGDPILYQHLF	151	Culex perexiguus	0.9814	Culex	Culex perexiguus	OQ259717
111	R148	TCAGGAATATCAAGGACTTCTTTAAGAATTCTTATTCGAGCAGAATTAAGCCAACCTGGAGTATTTATTGGAAATGATCAAATTTATAATGTTATTGTAACTGCTCACGCTTTTATTATAATTTTTTTTATAGTTATACCAATCATAATTGGAGGATTTGGAAACTGATTACTTCCTTTAATATTAGGAGCCCCAGATATAGCTTTCCCTCGAATAAATAATATAAGATTTTGAATATTACCTCCTTCTTTAACTTTACTACTTTCTAATACTATACTGGAAAATGGAGCTGGTACTGAATGAACTGTTTACCCCCCTCTTTCATCCGGGACAGCCCATGCTGGTGCTTCAGTTGACTTACCTATTTTTTCTCTTCTTTTACCTGGGATTTCATCATTT…	630	SGMSSTSLSILIRAELSQPGVFIGNDQIYNVIVTAHAFIMIFFMVMPIMIGGFGNWLLPLMLGAPDMAFPRMNNMSFWMLPPSLTLLLSNTMLENGAGTEWTVYPPLSSGTAHAGASVDLPIFSLLLPGISSFLGPVNFITTLINMQSSGITLDRMPLFVWSLVITAVLLLLSLPVLSGAITMLLTYRNLNTSFFDPLGSSDPILYQHLF	210	Culex striatipes	0.9676	Culex	Culex striatipes	OQ259718
112	R149	ATTTTTTTATGTTTTGGAGCTTGATCTGGAATATCAGGAACTTCTTTGAGAATTCTTATTCGAGCAGAATTAAGTCAACCTGGAGTATTTATTGGAAATGATCAAATTTATAATGTTATTGTAACTGCTCACGCTTTTATTATAATTTTTTTTATAGTTATACCAATTATAATTGGAGGATTTGGAAACTGATTACTTCCTTTAATATTAGGAGCCCCAGATATAGCTTTCCCTCAAATAAATAATATAAGTTTTTGAATACTACCTCCTTCTTTAACTTTACTACTTTCTAATATTATACTGGAAAATGGAGCTGGTACTGAATGAACTGTTTACCCCCCTCTTTCATCCGGAACAGCCCATGCTGGTGCTTCAGTTGACTTACCTATTTTTTCTCTT…	654	IFLCFGAWSGMSGTSLSILIRAELSQPGVFIGNDQIYNVIVTAHAFIMIFFMVMPIMIGGFGNWLLPLMLGAPDMAFPQMNNMSFWMLPPSLTLLLSNIMLENGAGTEWTVYPPLSSGTAHAGASVDLPIFSLLLPGISSFLEPVNFITTVINMQSSGITLDRMPLFVWSFVITAALLLLSLPVLSGAITMLLTYRNLYTSFFDPLGSSDPILYQHLF	218	Culex striatipes	0.9524	Culex	Culex striatipes	OQ259719
113	R043	ACATTATATTTTATTTTTGGAGCTTGAGCTGGAATAATTGGAACTTCATTAAGTTTATTAATTCGAGCTGAATTAAGTCAACCTGGTGTATTTATTGGAAATGATCAAATTTATAATGTTATTGTAACTGCTCATGCTTTTATTATAATTTTTTTTATAGTTATACCAATTATAATTGGAGGATTTGGAAACTGATTAGTTCCTCTAATATTAGGAGCCCCTGATATAGCTTTTCCTCGAATAAATAATATAAGTTTTTGAATACTTCCACCTTCACTTACATTACTACTTTCAAGTAGTATAGTAGAAAATGGAGCTGGGACTGGATGAACAGTGTATCCCCCACTTTCATCTGGAACTGCTCATGCTGGTGCATCAGTAGATTTAGCTATTTTTTCT…	657	TLYFIFGAWAGMIGTSLSLLIRAELSQPGVFIGNDQIYNVIVTAHAFIMIFFMVMPIMIGGFGNWLVPLMLGAPDMAFPRMNNMSFWMLPPSLTLLLSSSMVENGAGTGWTVYPPLSSGTAHAGASVDLAIFSLHLAGISSILGAVNFITTVINMRSSGITLDRMPLFVWSVVITAVLLLLSLPVLAGAITMLLTDRNLNTSFFDPIGGGDPILYQHLF	219	Culex sinaiticus	0.9951	Culex	Culex sinaiticus	OQ259720
114	R099	ACATTATACTTTATTTTTGGTGCTTGAGCTGGAATAATTGGAACTTCATTAAGTTTATTAATTCGAGCTGAATTAAGTCAACCTGGTGTATTTATTGGAAATGATCAAATTTATAATGTTATTGTAACTGCTCATGCTTTTATTATAATTTTTTTTATAGTTATACCAATTATAATTGGAGGATTTGGAAACTGATTAGTTCCTTTAATATTAGGAGCTCCTGATATAGCTTTTCCTCGAATAAATAATATAAGTTTTTGAATACTTCCACCTTCACTTACATTACTACTTTCAAGTAGTATAGTAGAAAATGGAGCTGGGACTGGATGAACAGTGTATCCCCCACTTTCATCTGGAACTGCTCATGCTGGTGCATCAGTAGATTTAGCTATTTTTTCT…	657	TLYFIFGAWAGMIGTSLSLLIRAELSQPGVFIGNDQIYNVIVTAHAFIMIFFMVMPIMIGGFGNWLVPLMLGAPDMAFPRMNNMSFWMLPPSLTLLLSSSMVENGAGTGWTVYPPLSSGTAHAGASVDLAIFSLHLAGISSILGAVNFITTVINMRSSGITLDRMPLFVWSVVITAVLLLLSLPVLAGAITMLLTDRNLNTSFFDPIGGGDPILYQHLF	219	Culex simpsoni	0.9969	Culex	Culex simpsoni	OQ259721
115	R141	TCTTTTATTTTTGGTGCTTGAGCTGGAATAATTGGAACTTCATTAAGTTTATTAATTCGAGCTGAATTAAGTCAACCTGGTGTATTTATTGGAAATGATCAAATTTATAATGTTATTGTAACTGCTCATGCTTTTATTATAATTTTTTTTATAGTTATACCAATTATAATTGGAGGATTTGGAAACTGATTAGTTCCTCTAATATTAGGAGCTCCTGATATAGCTTTTCCTCGAATAAATAATATAAGTTTTTGAATACTTCCACCTTCACTTACATTACTACTTTCAAGTAGTATAGTAGAAAATGGAGCTGGGACTGGATGAACAGTGTATCCCCCACTTTCATCTGGAACTGCTCATGCTGGTGCATCAGTAGATTTAGCTATTTTTTCTCTTCAT…	651	SFIFGAWAGMIGTSLSLLIRAELSQPGVFIGNDQIYNVIVTAHAFIMIFFMVMPIMIGGFGNWLVPLMLGAPDMAFPRMNNMSFWMLPPSLTLLLSSSMVENGAGTGWTVYPPLSSGTAHAGASVDLAIFSLHLAGISSILGAVNFITTVINMRSSGITLDRMPLFVWSVVITAVLLLLSLPVLAGAITMLLTDRNLNTSFFDPIGGGDPILYQHLF	217	Culex sinaiticus	0.9984	Culex	Culex sinaiticus	OQ259722
116	R088	ACATTATACTTTATTTTTGGTGCTTGAGCTGGAATAATTGGAACTTCATTAAGTTTATTAATTCGAGCTGAATTAAGTCAACCTGGTGTATTTATTGGAAATGATCAAATTTATAATGTTATTGTAACTGCTCATGCTTTTATTATAATTTTTTTTATAGTTATACCAATTATAATTGGAGGATTTGGAAACTGATTAGTTCCTCTAATATTAGGAGCTCCCGATATAGCTTTTCCTCGAATAAATAATATAAGTTTTTGAATACTTCCACCTTCACTTACATTACTACTTTCAAGTAGTATAGTAGAAAATGGAGCTGGGACTGGATGAACAGTGTATCCCCCACTTTCATCTGGAACTGCTCATGCTGGTGCATCAGTAGATTTAGCTATTTTTTCT…	657	TLYFIFGAWAGMIGTSLSLLIRAELSQPGVFIGNDQIYNVIVTAHAFIMIFFMVMPIMIGGFGNWLVPLMLGAPDMAFPRMNNMSFWMLPPSLTLLLSSSMVENGAGTGWTVYPPLSSGTAHAGASVDLAIFSLHLAGISSILGAVNFITTVINMRSSGITLDRMPLFVWSVVITAVLLLLSLPVLAGAITMLLTDRNLNTSFFDPIGGGDPILYQHLF	219	Culex simpsoni	0.9969	Culex	Culex simpsoni	OQ259723
117	R224	ATATTAGGAGCCCCTGATATAGCTTTTCCTCGAATAAATAATATAAGTTTTTGAATACTTCCACCTTCACTTACATTACTACTTTCAAGTAGTATAGTAGAAAATGGAGCTGGGACTGGATGAACAGTGTATCCCCCACTTTCATCTGGAACTGCTCATGCTGGTGCATCAGTAGATTTAGCTATTTTTTCTCTTCATTTAGCTGGTATTTCTTCAATTTTAGGAGCAGTAAATTTTATTACTACAGTAATTAATATGCGATCTTCTGGTATTACTCTTGATCGAATACCTTTATTTGTATGATCAGTTGTAATTACTGCTGTATTACTTCTTCTTTCTTTACCTGTATTAGCAGGAGCTATTACTATATTACTAACAGATCGAAATTTAAATACTTCA…	450	MLGAPDMAFPRMNNMSFWMLPPSLTLLLSSSMVENGAGTGWTVYPPLSSGTAHAGASVDLAIFSLHLAGISSILGAVNFITTVINMRSSGITLDRMPLFVWSVVITAVLLLLSLPVLAGAITMLLTDRNLNTSFFDPIGGGDPILYQHLF	150	Culex simpsoni	0.9981	Culex	Culex simpsoni	OQ259724
118	R111	ACATTATATTTTATTTTGGGGGCTTGAGCAGGGATAATTGGAACTTCTTTAAGTTTACTTATTCGAACAGAATTAAGTCAACCTGGAGTCTTTATTGGAAATGATCAAATTTATAATGTTATTGTAACTGCCCATGCTTTTATTATAATTTTTTTTATAGTAATACCTATTATAATTGGAGGATTTGGAAATTGATTAGTTCCTCTTATACTAGGAGCTCCTGATATGGCATTTCCTCGAATAAATAATATAAGTTTTTGAATACTTCCTCCTTCTTTAACACTCCTCCTTTCTAGAAGTATAGTAGAAAATGGAGCTGGGACTGGATGAACAGTTTACCCTCCTCTTTCTTCTGGAACAGCCCATGCTGGAGCTTCAGTTGATTTAGCAATTTTTTCA…	657	TLYFILGAWAGMIGTSLSLLIRTELSQPGVFIGNDQIYNVIVTAHAFIMIFFMVMPIMIGGFGNWLVPLMLGAPDMAFPRMNNMSFWMLPPSLTLLLSSSMVENGAGTGWTVYPPLSSGTAHAGASVDLAIFSLHLAGISSILGAVNFITTVINMRSSGITLDRMPLFVWSVIITAVLLLLSLPVLAGAITMLLTDRNLNTSFFDPIGGGDPILYQHLF	219	Culex nebulosus	1	Culex	Culex nebulosus	OQ259725
119	R110	ACATTATATTTTATTTTGGGGGCTTGAGCAGGGATAATTGGAACTTCTTTAAGTTTACTTATTCGAACAGAATTAAGTCAACCTGGAGTCTTTATTGGAAATGATCAAATTTATAATGTTATTGTAACTGCCCATGCTTTTATTATAATTTTTTTTATAGTAATACCTATTATAATTGGAGGATTTGGAAATTGATTAGTTCCTCTTATACTAGGAGCTCCTGATATGGCATTTCCTCGAATAAATAATATAAGTTTTTGAATACTTCCTCCTTCTTTAACACTCCTCCTTTCTAGAAGTATAGTAGAAAATGGAGCTGGGACTGGATGAACAGTTTACCCTCCTCTTTCTTCTGGAACAGCCCATGCTGGAGCTTCAGTTGATTTAGCAATTTTTTCA…	657	TLYFILGAWAGMIGTSLSLLIRTELSQPGVFIGNDQIYNVIVTAHAFIMIFFMVMPIMIGGFGNWLVPLMLGAPDMAFPRMNNMSFWMLPPSLTLLLSSSMVENGAGTGWTVYPPLSSGTAHAGASVDLAIFSLHLAGISSILGAVNFITTVINMRSSGITLDRMPLFVWSVIITAVLLLLSLPVLAGAITMLLTDRNLNTSFFDPIGGGDPILYQHLF	219	Culex nebulosus	1	Culex	Culex nebulosus	OQ259726
120	R103	ACATTATATTTTATTTTGGGGGCTTGAGCAGGAATAATTGGAACTTCTTTAAGTTTACTTATTCGAACAGAATTAAGTCAACCTGGAGTCTTTATTGGAAATGATCAAATTTATAATGTTATTGTAACTGCCCATGCTTTTATTATAATTTTTTTTATAGTAATACCTATTATAATTGGAGGATTTGGAAATTGATTAGTTCCTCTTATATTAGGAGCTCCTGATATGGCATTTCCTCGAATAAATAATATAAGCTTTTGAATACTTCCTCCTTCTTTAACACTCCTCCTTTCTAGAAGTATAGTAGAAAATGGAGCTGGAACTGGATGAACAGTTTACCCTCCTCTTTCTTCTGGAACAGCCCATGCTGGAGCTTCAGTTGATTTAGCAATTTTTTCA…	657	TLYFILGAWAGMIGTSLSLLIRTELSQPGVFIGNDQIYNVIVTAHAFIMIFFMVMPIMIGGFGNWLVPLMLGAPDMAFPRMNNMSFWMLPPSLTLLLSSSMVENGAGTGWTVYPPLSSGTAHAGASVDLAIFSLHLAGISSILGAVNFITTVINMRSSGITLDRMPLFVWSVIITAVLLLLSLPVLAGAITMLLTDRNLNTSFFDPIGGGDPILYQHLF	219	Culex cinereus	0.9972	Culex	Culex cinereus	OQ259727
121	R219	CCTGATATAGCCTTCCCACGAATAAATAATATAAGTTTTTGAATACTTCCCCCTTCATTAACTCTACTCCTTTCTAGAAGTCTAGTAGAAAATGGTGCAGGTACTGGATGAACTGTTTACCCTCCTTTATCTTCTGGAACTGCTCATGCAGGAGCCTCAGTTGATTTAGCAATTTTTTCTCTCCATTTAGCAGGAATTTCTTCTATTTTAGGAGCCGTAAATTTTATTACTACAGTAATTAATATACGATCTTCTGGGATTACCCTTGATCGAATACCTTTATTTGTTTGATCAGTAGTAATTACAGCTGTTTTATTACTTTTATCATTACCTGTATTAGCTGGAGCCATTACTATACTTTTAACAGATCGAAATTTAAATACTTCATTTTTTGACCCT…	438	PDMAFPRMNNMSFWMLPPSLTLLLSSSLVENGAGTGWTVYPPLSSGTAHAGASVDLAIFSLHLAGISSILGAVNFITTVINMRSSGITLDRMPLFVWSVVITAVLLLLSLPVLAGAITMLLTDRNLNTSFFDPIGGGDPILYQHLF	146	Culex rubinotus M199	0.9498	Culex	Culex rubinotus	OQ259728
122	R049	ACTTTATACTTTATTTTTGGAGTTTGATCTGGAATAGTAGGAACTTCATTAAGTATATTAATTCGAGCTGAATTAAGTCATCCTGGTATATTTATTGGAAATGACCAAATTTATAACGTAATTGTTACAGCTCATGCATTTATTATAATTTTCTTCATAGTTATACCAATTATAATTGGAGGATTTGGAAATTGATTAGTTCCATTAATACTTGGGGCTCCTGATATAGCTTTTCCTCGAATAAATAATATAAGTTTTTGAATACTACCTCCCTCATTAACTCTACTACTTTCTAGTTCTATAGTAGAAAATGGGGCAGGAACAGGATGAACAGTTTATCCTCCTTTATCTTCTGGTACTGCTCATGCAGGAGGATCAGTTGATTTAGCTATTTTTTCT…	657	TLYFIFGVWSGMVGTSLSMLIRAELSHPGMFIGNDQIYNVIVTAHAFIMIFFMVMPIMIGGFGNWLVPLMLGAPDMAFPRMNNMSFWMLPPSLTLLLSSSMVENGAGTGWTVYPPLSSGTAHAGGSVDLAIFSLHLAGISSILGAVNFITTVINMRSAGITLDRLPLFVWSVVITAILLLLSLPVLAGAITMLLTDRNLNTSFFDPIGGGDPILYQHLF	219	Aedes mcintoshi	1	Aedes	Aedes mcintoshi	OQ259729
123	R236	GATATAGCTTTTCCTCGAATAAATAATATAAGTTTTTGAATACTACCTCCCTCATTAACTCTACTACTTTCTAGTTCTATAGTAGAAAATGGGGCAGGAACAGGATGAACAGTTTATCCTCCTTTATCTTCTGGTACTGCTCATGCAGGAGGATCAGTTGATTTAGCTATTTTTTCTCTTCATTTAGCAGGAATTTCTTCTATTTTAGGAGCTGTAAATTTTATTACAACTGTAATTAATATACGATCTGCAGGAATTACACTTGATCGATTACCATTATTTGTTTGATCAGTTGTTATTACAGCAATTTTACTTCTTCTTTCTTTACCTGTTTTAGCCGGAGCTATTACTATATTATTAACTGATCGAAATCTAAATACTTCATTCTTCGACCCAATT…	435	DMAFPRMNNMSFWMLPPSLTLLLSSSMVENGAGTGWTVYPPLSSGTAHAGGSVDLAIFSLHLAGISSILGAVNFITTVINMRSAGITLDRLPLFVWSVVITAILLLLSLPVLAGAITMLLTDRNLNTSFFDPIGGGDPILYQHLF	145	Aedes mcintoshi	0.9968	Aedes	Aedes mcintoshi	OQ259730
124	R196	GATATAGCTTTTCCTCGAATAAATAATATAAGTTTTTGAATACTACCTCCCTCATTAACTCTACTACTTTCTAGTTCTATAGTAGAAAATGGGGCAGGAACAGGATGAACAGTTTATCCTCCTTTATCTTCTGGTACTGCTCATGCAGGAGGATCAGTTGATTTAGCTATTTTTTCTCTTCATTTAGCAGGAATTTCTTCTATTTTAGGAGCTGTAAATTTTATTACAACTGTAATTAATATACGATCTGCAGGAATTACACTTGATCGATTACCATTATTTGTTTGATCAGTTGTTATTACAGCAATTTTACTTCTTCTTTCTTTACCTGTTTTAGCCGGAGCTATTACTATATTATTAACTGATCGAAATCTAAATACTTCATTCTTCGACCCAATT…	435	DMAFPRMNNMSFWMLPPSLTLLLSSSMVENGAGTGWTVYPPLSSGTAHAGGSVDLAIFSLHLAGISSILGAVNFITTVINMRSAGITLDRLPLFVWSVVITAILLLLSLPVLAGAITMLLTDRNLNTSFFDPIGGGDPILYQHLF	145	Aedes mcintoshi	1	Aedes	Aedes mcintoshi	OQ259731
125	R079	ACTTTATACTTTATTTTTGGAGTTTGATCTGGAATAGTAGGAACTTCATTAAGTATATTAATTCGAGCTGAATTAAGTCATCCTGGTATATTTATTGGAAATGACCAAATTTATAACGTAATTGTTACAGCTCATGCATTTATTATAATTTTCTTCATAGTTATACCAATTATAATTGGAGGATTTGGAAATTGATTAGTTCCATTAATACTTGGAGCTCCTGATATAGCTTTTCCTCGAATAAATAATATAAGTTTTTGAATACTACCTCCCTCATTAACTCTACTACTTTCTAGTTCTATAGTAGAAAATGGGGCAGGAACAGGATGAACAGTTTATCCTCCTTTATCTTCTGGTACTGCTCATGCAGGAGGATCAGTTGATTTAGCTATTTTTTCT…	657	TLYFIFGVWSGMVGTSLSMLIRAELSHPGMFIGNDQIYNVIVTAHAFIMIFFMVMPIMIGGFGNWLVPLMLGAPDMAFPRMNNMSFWMLPPSLTLLLSSSMVENGAGTGWTVYPPLSSGTAHAGGSVDLAIFSLHLAGISSILGAVNFITTVINMRSAGITLDRLPLFVWSVVITAILLLLSLPVLAGAITMLLTDRNLNTSFFDPIGGGDPILYQHLF	219	Aedes mcintoshi	0.9984	Aedes	Aedes mcintoshi	OQ259732
126	R089	ACTTTATACTTTATTTTTGGAGTTTGATCTGGAATAGTAGGAACTTCATTAAGTATATTAATTCGAGCTGAATTAAGTCATCCTGGTATATTTATTGGAAATGACCAAATTTATAACGTAATTGTTACAGCTCATGCATTTATTATAATTTTCTTCATAGTTATACCAATTATAATTGGAGGATTTGGAAATTGATTAGTTCCATTAATACTTGGAGCTCCTGATATAGCTTTTCCTCGAATAAATAATATAAGTTTTTGAATACTACCTCCCTCATTAACTCTTCTACTTTCTAGTTCTATAGTAGAAAATGGGGCAGGAACAGGATGAACAGTTTATCCTCCTTTATCTTCTGGTACTGCTCATGCAGGAGGATCAGTTGATTTAGCTATTTTTTCT…	657	TLYFIFGVWSGMVGTSLSMLIRAELSHPGMFIGNDQIYNVIVTAHAFIMIFFMVMPIMIGGFGNWLVPLMLGAPDMAFPRMNNMSFWMLPPSLTLLLSSSMVENGAGTGWTVYPPLSSGTAHAGGSVDLAIFSLHLAGISSILGAVNFITTVINMRSAGITLDRLPLFVWSVVITAILLLLSLPVLAGAITMLLTDRNLNTSFFDPIGGGDPILYQHLF	219	Aedes mcintoshi	1	Aedes	Aedes mcintoshi	OQ259733
127	R082	ACTTTATACTTTATTTTTGGAGTTTGATCTGGAATAGTAGGAACTTCATTAAGTATATTAATTCGAGCTGAATTAAGTCATCCTGGTATATTTATTGGAAATGACCAAATTTATAACGTAATTGTTACAGCTCATGCATTTATTATAATTTTCTTCATAGTTATACCAATTATAATTGGAGGATTTGGAAATTGATTAGTTCCATTAATACTTGGAGCTCCTGATATAGCTTTTCCTCGAATAAATAATATAAGTTTTTGAATACTACCTCCCTCATTAACTCTTCTACTTTCTAGTTCTATAGTAGAAAATGGGGCAGGAACAGGATGAACAGTTTATCCTCCTTTATCTTCTGGTACTGCTCATGCAGGAGGATCAGTTGATTTAGCTATTTTTTCT…	657	TLYFIFGVWSGMVGTSLSMLIRAELSHPGMFIGNDQIYNVIVTAHAFIMIFFMVMPIMIGGFGNWLVPLMLGAPDMAFPRMNNMSFWMLPPSLTLLLSSSMVENGAGTGWTVYPPLSSGTAHAGGSVDLAIFSLHLAGISSILGAVNFITTVINMRSAGITLDRLPLFVWSVVITAILLLLSLPVLAGAITMLLTDRNLNTSFFDPIGGGDPILYQHLF	219	Aedes mcintoshi	1	Aedes	Aedes mcintoshi	OQ259734
128	R083	ACTTTATACTTTATTTTTGGAGTTTGATCTGGAATAGTAGGAACTTCATTAAGTATATTAATTCGAGCTGAATTAAGTCATCCTGGTATATTTATTGGAAATGACCAAATTTATAACGTAATTGTTACAGCTCATGCATTTATTATAATTTTCTTCATAGTTATACCAATTATAATTGGAGGATTTGGAAATTGATTAGTTCCATTAATACTTGGAGCTCCTGATATAGCTTTTCCTCGAATAAATAATATAAGTTTTTGAATACTACCTCCCTCATTAACTCTTCTACTTTCTAGTTCTATAGTAGAAAATGGGGCAGGAACAGGATGAACAGTTTATCCTCCTTTATCTTCTGGTACTGCTCATGCAGGAGGATCAGTTGATTTAGCTATTTTTTCT…	657	TLYFIFGVWSGMVGTSLSMLIRAELSHPGMFIGNDQIYNVIVTAHAFIMIFFMVMPIMIGGFGNWLVPLMLGAPDMAFPRMNNMSFWMLPPSLTLLLSSSMVENGAGTGWTVYPPLSSGTAHAGGSVDLAIFSLHLAGISSILGAVNFITTVINMRSAGITLDRLPLFVWSVVITAILLLLSLPVLAGAITMLLTDRNLNTSFFDPIGGGDPILYQHLF	219	Aedes mcintoshi	1	Aedes	Aedes mcintoshi	OQ259735
129	R081	ACTTTATACTTTATTTTTGGAGTTTGATCTGGAATAGTAGGAACTTCATTAAGTATATTAATTCGAGCTGAATTAAGTCATCCTGGTATATTTATTGGAAATGACCAAATTTATAACGTAATTGTTACAGCTCATGCATTTATTATAATTTTCTTCATAGTTATACCAATTATAATTGGAGGATTTGGAAATTGATTAGTTCCATTAATACTTGGGGCTCCTGATATAGCTTTTCCTCGAATAAATAATATAAGTTTTTGAATACTACCTCCCTCATTAACTCTACTACTTTCTAGTTCTATAGTAGAAAATGGGGCAGGAACAGGATGAACAGTTTATCCTCCTTTATCTTCTGGTACTGCTCATGCAGGAGGATCAGTTGATTTAGCTATTTTTTCT…	657	TLYFIFGVWSGMVGTSLSMLIRAELSHPGMFIGNDQIYNVIVTAHAFIMIFFMVMPIMIGGFGNWLVPLMLGAPDMAFPRMNNMSFWMLPPSLTLLLSSSMVENGAGTGWTVYPPLSSGTAHAGGSVDLAIFSLHLAGISSILGAVNFITTVINMRSAGITLDRLPLFVWSVVITAILLLLSLPVLAGAITMLLTDRNLNTSFFDPIGGGDPILYQHLF	219	Aedes mcintoshi	0.9984	Aedes	Aedes mcintoshi	OQ259736
130	R086	ACTTTATACTTTATTTTTGGAGTTTGATCTGGAATAGTAGGAACTTCATTAAGTATATTAATTCGAGCTGAATTAAGTCATCCTGGTATATTTATTGGAAATGACCAAATTTATAACGTAATTGTTACAGCTCATGCATTTATTATAATTTTCTTCATAGTTATACCAATTATAATTGGAGGATTTGGAAATTGATTAGTTCCATTAATACTTGGGGCTCCTGATATAGCTTTTCCTCGAATAAATAATATAAGTTTTTGAATACTACCTCCCTCATTAACTCTACTACTTTCTAGTTCTATAGTAGAAAATGGAGCAGGAACAGGATGAACAGTTTATCCTCCTTTATCTTCTGGTACTGCTCATGCAGGAGGATCAGTTGATTTAGCTATTTTTTCT…	657	TLYFIFGVWSGMVGTSLSMLIRAELSHPGMFIGNDQIYNVIVTAHAFIMIFFMVMPIMIGGFGNWLVPLMLGAPDMAFPRMNNMSFWMLPPSLTLLLSSSMVENGAGTGWTVYPPLSSGTAHAGGSVDLAIFSLHLAGISSILGAVNFITTVINMRSAGITLDRLPLFVWSVVITAILLLLSLPVLAGAITMLLTDRNLNTSFFDPIGGGDPILYQHLF	219	Aedes mcintoshi	0.9969	Aedes	Aedes mcintoshi	OQ259737
131	R201	CCTGATATGGCTTTTCCTCGAATAAATAATATAAGTTTTTGAATACTACCTCCTTCATTAACTCTACTACTTTCTAGTTCTATAGTAGAAAATGGGGCAGGAACAGGATGAACAGTTTATCCTCCTTTATCTTCTGGTACTGCTCATGCGGGAGGATCAGTTGATTTAGCTATTTTTTCTCTTCATTTAGCAGGAATTTCTTCTATTTTAGGAGCTGTAAATTTTATTACAACTGTAATTAATATACGATCTGCAGGAATTACACTTGATCGATTACCATTATTTGTTTGATCAGTTGTTATTACAGCAATTTTACTTCTTCTTTCTTTACCTGTTTTAGCCGGAGCTATTACTATATTATTAACTGATCGAAACTTAAATACTTCATTCTTCGACCCG…	438	PDMAFPRMNNMSFWMLPPSLTLLLSSSMVENGAGTGWTVYPPLSSGTAHAGGSVDLAIFSLHLAGISSILGAVNFITTVINMRSAGITLDRLPLFVWSVVITAILLLLSLPVLAGAITMLLTDRNLNTSFFDPIGGGDPILYQHLF	146	Aedes mcintoshi	0.9969	Aedes	Aedes mcintoshi	OQ259738
132	R150	TTTGGAGTTTGATCTGGAATAGTAGGAACTTCATTAAGTATATTAATTCGAGCTGAATTAAGTCATCCTGGAATATTTATTGGGAATGACCAAATTTATAACGTAATTGTTACAGCTCATGCATTTATTATAATTTTCTTCATAGTTATACCAATTATAATTGGAGGATTTGGAAATTGATTAGTTCCATTAATACTTGGAGCTCCTGATATAGCTTTTCCTCGAATAAATAATATAAGTTTTTGAATACTTCCTCCCTCATTAACTCTACTACTTTCTAGTTCTATAGTAGAAAATGGGGCAGGAACAGGGTGAACAGTTTATCCACCTCTATCTTCTGGTACTGCTCATGCTGGAGGATCAGTTGATTTAGCTATTTTTTCTCTTCATTTAGCAGGA…	642	FGVWSGMVGTSLSMLIRAELSHPGMFIGNDQIYNVIVTAHAFIMIFFMVMPIMIGGFGNWLVPLMLGAPDMAFPRMNNMSFWMLPPSLTLLLSSSMVENGAGTGWTVYPPLSSGTAHAGGSVDLAIFSLHLAGISSILGAVNFITTVINMRSAGITLDRLPLFVWSVVITAILLLLSLPVLAGAITMLLTDRNLNTSFFDPIGGGDPILYQHLF	214	Aedes albothorax	0.9964	Aedes	Aedes albothorax	OQ259739
133	R220	GATATAGCTTTTCCTCGAATAAATAATATAAGTTTTTGAATACTTCCTCCTTCATTAACTCTTCTACTTTCTAGTTCTATAGTAGAAAATGGAGCAGGGACAGGATGAACAGTTTATCCTCCTCTATCTTCTGGTACAGCTCATGCTGGAGGATCAGTTGATTTAGCTATTTTTTCTCTTCATTTAGCAGGAATTTCTTCTATTTTAGGAGCCGTAAATTTTATTACAACTGTAATTAATATACGATCTGCAGGAATTACACTTGATCGATTACCATTATTTGTTTGATCAGTTGTTATTACAGCAATTTTACTTCTTCTTTCTTTACCTGTTTTAGCCGGAGCAATTACTATACTATTAACTGATCGAAATCTAAATACTTCATTCTTCGACCCAATT…	435	DMAFPRMNNMSFWMLPPSLTLLLSSSMVENGAGTGWTVYPPLSSGTAHAGGSVDLAIFSLHLAGISSILGAVNFITTVINMRSAGITLDRLPLFVWSVVITAILLLLSLPVLAGAITMLLTDRNLNTSFFDPIGGGDPILYQHLF	145	Aedes mcintoshi	1	Aedes	Aedes mcintoshi	OQ259740
134	R195	GATATAGCTTTTCCTCGAATAAATAATATAAGTTTTTGAATACTTCCTCCTTCATTAACTCTTCTACTTTCTAGTTCTATAGTAGAAAATGGAGCAGGGACAGGATGAACAGTTTATCCTCCTCTATCTTCTGGTACAGCTCATGCTGGAGGATCAGTTGATTTAGCTATTTTTTCTCTTCATTTAGCAGGAATTTCTTCTATTTTAGGAGCCGTAAATTTTATTACAACTGTAATTAATATACGATCTGCAGGAATTACACTTGATCGATTACCATTATTTGTTTGATCAGTTGTTATTACAGCAATTTTACTTCTTCTTTCTTTACCTGTTTTAGCCGGAGCAATTACTATACTATTAACTGATCGAAATCTAAATACTTCATTCTTCGACCCAATT…	435	DMAFPRMNNMSFWMLPPSLTLLLSSSMVENGAGTGWTVYPPLSSGTAHAGGSVDLAIFSLHLAGISSILGAVNFITTVINMRSAGITLDRLPLFVWSVVITAILLLLSLPVLAGAITMLLTDRNLNTSFFDPIGGGDPILYQHLF	145	Aedes mcintoshi	1	Aedes	Aedes mcintoshi	OQ259741
135	R063	ACTTTATACTTTATTTTTGGAGTTTGATCTGGAATAGTAGGAACTTCATTAAGTATATTAATTCGAGCTGAATTAAGTCATCCTGGTATATTTATTGGAAATGACCAAATTTATAACGTAATTGTTACAGCTCATGCATTTATTATAATTTTCTTCATAGTTATACCAATTATAATTGGAGGGTTTGGAAATTGATTAGTTCCATTAATACTTGGAGCTCCTGATATAGCTTTTCCTCGAATAAATAATATAAGTTTTTGAATACTTCCTCCTTCATTAACTCTTCTACTTTCTAGTTCTATAGTAGAAAATGGAGCAGGGACAGGATGAACAGTTTATCCTCCTCTATCTTCTGGTACAGCTCATGCTGGAGGATCAGTTGATTTAGCTATTTTTTCT…	657	TLYFIFGVWSGMVGTSLSMLIRAELSHPGMFIGNDQIYNVIVTAHAFIMIFFMVMPIMIGGFGNWLVPLMLGAPDMAFPRMNNMSFWMLPPSLTLLLSSSMVENGAGTGWTVYPPLSSGTAHAGGSVDLAIFSLHLAGISSILGAVNFITTVINMRSAGITLDRLPLFVWSVVITAILLLLSLPVLAGAITMLLTDRNLNTSFFDPIGGGDPILYQHLF	219	Aedes mcintoshi	0.9981	Aedes	Aedes mcintoshi	OQ259742
136	R240	CTTGGAGCTCCTGATATAGCTTTTCCTCGAATAAATAATATAAGTTTTTGAATACTTCCTCCTTCATTAACTCTTCTACTTTCTAGTTCTATAGTAGAAAATGGAGCAGGGACAGGATGAACAGTTTATCCTCCTCTATCTTCTGGTACAGCTCATGCTGGAGGATCAGTTGATTTAGCTATTTTTTCTCTTCATTTAGCAGGAATTTCTTCTATTTTAGGAGCTGTAAATTTTATTACAACTGTAATTAATATACGATCTGCAGGGATTACACTTGATCGATTACCATTATTTGTTTGATCAGTTGTTATTACAGCAATTTTACTTCTTCTTTCTTTACCTGTTTTAGCCGGAGCAATTACTATACTATTAACTGATCGAAATCTAAATACTTCATTC…	447	LGAPDMAFPRMNNMSFWMLPPSLTLLLSSSMVENGAGTGWTVYPPLSSGTAHAGGSVDLAIFSLHLAGISSILGAVNFITTVINMRSAGITLDRLPLFVWSVVITAILLLLSLPVLAGAITMLLTDRNLNTSFFDPIGGGDPILYQHLF	149	Aedes mcintoshi	0.9981	Aedes	Aedes mcintoshi	OQ259743
137	R239	GATATAGCTTTTCCTCGAATAAATAATATAAGTTTTTGAATACTTCCTCCTTCATTAACTCTTCTACTTTCAAGTTCTATAGTAGAAAATGGAGCAGGAACAGGATGAACAGTTTATCCTCCTCTATCTTCTGGTACAGCTCATGCTGGAGGATCAGTTGATTTAGCTATTTTTTCTCTTCATTTAGCAGGAATTTCTTCTATTTTAGGAGCCGTAAATTTTATTACAACTGTAATTAATATACGATCTGCAGGGATTACACTTGATCGATTACCATTATTTGTTTGATCAGTTGTTATTACAGCAATTTTACTTCTTCTTTCTTTACCTGTTTTAGCCGGAGCAATTACTATACTATTAACTGATCGAAATCTAAATACTTCATTCTTCGACCCAATT…	435	DMAFPRMNNMSFWMLPPSLTLLLSSSMVENGAGTGWTVYPPLSSGTAHAGGSVDLAIFSLHLAGISSILGAVNFITTVINMRSAGITLDRLPLFVWSVVITAILLLLSLPVLAGAITMLLTDRNLNTSFFDPIGGGDPILYQHLF	145	Aedes mcintoshi	0.9962	Aedes	Aedes mcintoshi	OQ259744
138	R033	ACTTTATATTTTATTTTTGGAGTTTGATCAGGAATAGTAGGAACATCTTTAAGTATATTAATTCGTGCTGAATTAAGTCACCCAGGGATATTTATTGGAAATGATCAAATTTATAATGTAATTGTTACAGCTCATGCATTTATTATAATTTTCTTTATAGTTATACCAATTATAATTGGAGGATTTGGAAATTGATTAGTTCCTTTAATATTAGGAGCCCCTGATATAGCTTTCCCTCGAATAAATAATATAAGTTTTTGAATACTACCTCCTTCTTTAACACTACTACTTTCTAGTTCAATAGTAGAAAATGGAGCAGGAACAGGATGAACAGTTTATCCTCCTTTATCATCTGGAACAGCTCATGCTGGGGCTTCAGTAGACTTAGCTATTTTTTCA…	657	TLYFIFGVWSGMVGTSLSMLIRAELSHPGMFIGNDQIYNVIVTAHAFIMIFFMVMPIMIGGFGNWLVPLMLGAPDMAFPRMNNMSFWMLPPSLTLLLSSSMVENGAGTGWTVYPPLSSGTAHAGASVDLAIFSLHLAGISSILGAVNFITTVINMRSSGITLDRLPLFVWSVVITAILLLLSLPVLAGAITMLLTDRNLNTSFFDPIGGGDPILYQHLF	219	Aedes sp. Mm-99	1	Aedes	Aedes sp.	OQ259745
139	R152	GGAGTTTGATCAGGAATAGTAGGAACATCTTTAAGTATATTAATTCGTGCTGAATTAAGTCACCCAGGGATATTTATTGGAAATGATCAAATTTATAATGTAATTGTTACAGCTCATGCATTTATTATAATTTTCTTTATAGTTATACCAATTATAATTGGAGGATTTGGAAATTGATTAGTTCCTTTAATATTAGGAGCCCCTGATATAGCTTTCCCTCGAATAAATAATATAAGTTTTTGAATACTACCTCCTTCTTTAACACTACTACTTTCTAGTTCAATAGTAGAAAATGGAGCAGGAACAGGATGAACAGTTTATCCTCCTTTATCATCTGGAACAGCTCATGCTGGGGCTTCAGTAGACTTAGCTATTTTTTCACTTCATTTAGCGGGTATT…	639	GVWSGMVGTSLSMLIRAELSHPGMFIGNDQIYNVIVTAHAFIMIFFMVMPIMIGGFGNWLVPLMLGAPDMAFPRMNNMSFWMLPPSLTLLLSSSMVENGAGTGWTVYPPLSSGTAHAGASVDLAIFSLHLAGISSILGAVNFITTVINMRSSGITLDRLPLFVWSVVITAILLLLSLPVLAGAITMLLTDRNLNTSFFDPIGGGDPILYQHLF	213	Aedes sp. Mm-99	1	Aedes	Aedes sp.	OQ259746
140	R221	TTAGGAGCTCCTGATATAGCTTTCCCTCGAATAAATAATATAAGTTTTTGAATATTACCTCCTTCATTGACTCTATTACTTTCTAGTTCAATAGTAGAAAATGGAGCAGGGACAGGTTGAACAGTTTATCCTCCTCTTTCTTCTGGAACAGCTCATGCTGGAGCATCAGTTGATTTAGCAATTTTTTCTCTTCATTTAGCCGGGATTTCTTCAATTTTAGGGGCTGTAAATTTTATTACAACTGTAATTAATATACGATCTTCTGGAATTACTTTAGATCGATTACCTTTATTTGTTTGATCTGTTGTAATTACAGCTATTTTATTACTTTTATCACTACCTGTATTAGCTGGAGCTATTACTATACTTTTAACTGATCGAAATTTAAATACTTCATTC…	447	LGAPDMAFPRMNNMSFWMLPPSLTLLLSSSMVENGAGTGWTVYPPLSSGTAHAGASVDLAIFSLHLAGISSILGAVNFITTVINMRSSGITLDRLPLFVWSVVITAILLLLSLPVLAGAITMLLTDRNLNTSFFDPIGGGDPILYQHLF	149	Aedes argenteopunctatus	0.9984	Aedes	Aedes argenteopunctatus	OQ259747
141	R231	ATATTAGGAGCTCCTGATATAGCTTTCCCTCGAATAAATAATATAAGTTTTTGAATATTACCTCCTTCATTGACTCTATTACTTTCTAGTTCAATAGTAGAAAATGGAGCAGGGACAGGTTGAACAGTTTATCCTCCTCTTTCTTCTGGAACAGCTCATGCTGGAGCATCAGTTGATTTAGCAATTTTTTCTCTTCATTTAGCCGGGATTTCTTCAATTTTAGGGGCTGTAAATTTTATTACAACTGTAATTAATATACGATCTTCTGGAATTACTTTAGATCGATTACCTTTATTTGTTTGATCTGTTGTAATTACAGCTATTTTATTACTTTTATCACTACCTGTATTAGCTGGAGCTATTACTATACTTTTAACTGATCGAAATTTAAATACTTCA…	450	MLGAPDMAFPRMNNMSFWMLPPSLTLLLSSSMVENGAGTGWTVYPPLSSGTAHAGASVDLAIFSLHLAGISSILGAVNFITTVINMRSSGITLDRLPLFVWSVVITAILLLLSLPVLAGAITMLLTDRNLNTSFFDPIGGGDPILYQHLF	150	Aedes argenteopunctatus	0.9984	Aedes	Aedes argenteopunctatus	OQ259748
142	R234	TTAATATTAGGAGCTCCTGATATAGCTTTCCCTCGAATAAATAATATAAGTTTTTGAATATTACCTCCTTCATTGACTCTACTACTTTCTAGTTCAATAGTAGAAAATGGAGCAGGGACAGGTTGAACAGTTTATCCTCCTCTTTCTTCTGGAACAGCTCATGCTGGAGCATCAGTTGATTTAGCAATTTTTTCTCTTCATTTAGCCGGGATTTCTTCAATTTTAGGGGCTGTAAATTTTATTACAACTGTAATTAATATACGATCTTCTGGAATTACTTTAGATCGATTACCTTTATTTGTTTGATCTGTTGTAATTACAGCTATTTTATTACTTTTATCACTACCTGTATTAGCTGGAGCTATTACTATACTTTTAACTGATCGAAATTTAAATACT…	453	LMLGAPDMAFPRMNNMSFWMLPPSLTLLLSSSMVENGAGTGWTVYPPLSSGTAHAGASVDLAIFSLHLAGISSILGAVNFITTVINMRSSGITLDRLPLFVWSVVITAILLLLSLPVLAGAITMLLTDRNLNTSFFDPIGGGDPILYQHLF	151	Aedes argenteopunctatus	0.9984	Aedes	Aedes argenteopunctatus	OQ259749
143	R180	GGAGCTCCTGATATAGCTTTTCCTCGAATAAATAATATAAGTTTTTGAATATTACCCCCTTCATTAACACTACTACTTTCTAGCTCAATAGTAGAAAACGGAGCTGGAACTGGTTGAACAGTTTACCCTCCTCTTTCTTCAGGAATTGCTCATACAGGAAGATCAGTTGATCTAGCAATTTTTTCTCTTCATTTAGCAGGAATTTCATCTATTTTAGGAGCAGTAAATTTTATTACTACTGTAATTAATATACGATCTATAGGAATTACTTTAGATCGATTACCATTATTTGTATGATCTGTTGTTATTACAGCTATTTTATTACTTTTATCTTTACCTGTTTTAGCCGGAGCTATTACTATATTATTAACTGATCGAAATTTAAATACTTCTTTTTTT…	444	GAPDMAFPRMNNMSFWMLPPSLTLLLSSSMVENGAGTGWTVYPPLSSGIAHTGSSVDLAIFSLHLAGISSILGAVNFITTVINMRSMGITLDRLPLFVWSVVITAILLLLSLPVLAGAITMLLTDRNLNTSFFDPIGGGDPILYQHLF	148	Aedes simpsoni	1	Aedes	Aedes simpsoni	OQ259750
144	R011	ACTTTATATTTTATTTTCGGAGCTTGAGCTGGAATAGTAGGGACATCTTTAAGAATCCTAATTCGAGCTGAACTAGGACACCCTGGAGCATTTATTGGAGACGATCAAATTTATAATGTAATCGTTACTGCTCATGCTTTTATTATAATTTTCTTTATAGTTATACCTATTATAATTGGAGGGTTTGGAAACTGATTAGTTCCTTTAATATTAGGAGCACCTGATATAGCTTTTCCTCGAATAAATAATATAAGATTTTGAATGCTTCCTCCTTCATTAACACTTTTAATTTCTAGTAGTATAGTAGAAAACGGGGCTGGAACAGGATGAACTGTTTATCCTCCTCTATCTTCTGGAATTGCTCATGCTGGAGCTTCAGTAGATTTAGCAATTTTTTCT…	657	TLYFIFGAWAGMVGTSLSILIRAELGHPGAFIGDDQIYNVIVTAHAFIMIFFMVMPIMIGGFGNWLVPLMLGAPDMAFPRMNNMSFWMLPPSLTLLISSSMVENGAGTGWTVYPPLSSGIAHAGASVDLAIFSLHLAGISSILGAVNFITTVINMRSPGITLDRMPLFVWSVVITAVLLLLSLPVLAGAITMLLTDRNLNTSFFDPAGGGDPILYQHLF	219	Anopheles gambiae	1	Anopheles	Anopheles arabiensis	OQ259751
145	R182	GTTCCTTTAATATTAGGAGCACCTGATATAGCTTTTCCTCGAATAAATAATATAAGATTTTGAATGCTTCCTCCTTCATTAACACTTTTAATTTCTAGTAGTATAGTAGAAAACGGGGCTGGAACAGGATGAACTGTTTATCCTCCTCTATCTTCTGGAATTGCTCATGCTGGAGCTTCAGTAGATTTAGCAATTTTTTCTCTTCATTTAGCAGGAATTTCTTCTATTTTAGGAGCAGTAAATTTTATTACAACAGTAATTAATATACGGTCTCCAGGAATTACATTAGATCGAATACCATTATTTGTTTGATCGGTAGTTATTACAGCAGTATTATTATTATTATCATTACCAGTATTAGCAGGAGCTATTACTATATTATTAACTGATCGAAATTTA…	459	VPLMLGAPDMAFPRMNNMSFWMLPPSLTLLISSSMVENGAGTGWTVYPPLSSGIAHAGASVDLAIFSLHLAGISSILGAVNFITTVINMRSPGITLDRMPLFVWSVVITAVLLLLSLPVLAGAITMLLTDRNLNTSFFDPAGGGDPILYQHLF	153	Anopheles coluzzii	1	Anopheles	Anopheles arabiensis	OQ259752
146	R235	TTAGTTCCTTTAATATTAGGAGCACCTGATATAGCTTTTCCTCGAATAAATAATATAAGATTTTGAATGCTTCCTCCTTCATTAACACTTTTAATTTCTAGTAGTATAGTAGAAAACGGGGCTGGAACAGGATGAACTGTTTATCCCCCTCTATCTTCTGGAATTGCTCATGCTGGAGCTTCAGTAGATTTAGCAATTTTTTCTCTTCATTTAGCAGGAATTTCTTCTATTTTAGGAGCAGTAAATTTTATTACAACAGTAATTAATATACGGTCTCCAGGAATTACATTAGATCGAATACCATTATTTGTTTGATCGGTAGTTATTACAGCAGTATTATTATTATTATCATTACCAGTATTAGCAGGAGCTATTACTATATTATTAACTGATCGAAAT…	462	LVPLMLGAPDMAFPRMNNMSFWMLPPSLTLLISSSMVENGAGTGWTVYPPLSSGIAHAGASVDLAIFSLHLAGISSILGAVNFITTVINMRSPGITLDRMPLFVWSVVITAVLLLLSLPVLAGAITMLLTDRNLNTSFFDPAGGGDPILYQHLF	154	Anopheles gambiae s.l.	1	Anopheles	Anopheles arabiensis	OQ259753
147	R203	CCTTTAATATTAGGAGCACCTGATATAGCTTTTCCTCGAATAAATAATATAAGATTTTGAATGCTTCCTCCTTCATTAACACTTTTAATTTCTAGTAGTATAGTAGAAAACGGAGCTGGAACAGGATGAACTGTTTATCCTCCTCTATCTTCTGGAATTGCTCATGCTGGAGCTTCAGTAGATTTAGCAATTTTTTCTCTTCATTTAGCAGGAATTTCTTCTATTTTAGGGGCAGTAAATTTTATTACAACAGTAATTAATATACGGTCTCCAGGAATTACATTAGATCGAATACCATTATTTGTTTGATCGGTAGTTATTACAGCAGTATTATTATTATTATCATTACCAGTATTAGCAGGAGCTATTACTATATTATTAACTGATCGAAATTTAAAT…	456	PLMLGAPDMAFPRMNNMSFWMLPPSLTLLISSSMVENGAGTGWTVYPPLSSGIAHAGASVDLAIFSLHLAGISSILGAVNFITTVINMRSPGITLDRMPLFVWSVVITAVLLLLSLPVLAGAITMLLTDRNLNTSFFDPAGGGDPILYQHLF	152	Anopheles arabiensis	1	Anopheles	Anopheles arabiensis	OQ259754
148	R041	ACTTTATATTTTATTTTTGGAGCTTGAGCCGGAATAGTAGGAACTTCTTTAAGTATTCTAATTCGAGCTGAATTAGGTCATCCTGGTGCTTTTATTGGAGATGATCAAATTTATAATGTTATTGTAACAGCACATGCTTTTATTATAATTTTCTTTATAGTAATACCTATTATAATTGGGGGATTTGGAAATTGATTAGTTCCTTTAATATTAGGAGCCCCTGATATAGCTTTCCCTCGAATAAATAATATAAGATTTTGAATATTACCTCCTTCATTAACTTTATTAATTTCTAGAAGTATAGTAGAAAATGGAGCAGGGACAGGATGAACTGTATATCCTCCTCTTTCATCTGGAATTGCTCATGCTGGAGCATCAGTTGATTTAGCTATTTTTTCA…	657	TLYFIFGAWAGMVGTSLSILIRAELGHPGAFIGDDQIYNVIVTAHAFIMIFFMVMPIMIGGFGNWLVPLMLGAPDMAFPRMNNMSFWMLPPSLTLLISSSMVENGAGTGWTVYPPLSSGIAHAGASVDLAIFSLHLAGISSILGAVNFITTVINMRSPGITLDRMPLFVWSVVITAVLLLLSLPVLAGAITMLLTDRNLNTSFFDPAGGGDPILYQHLF	219	Anopheles ziemanni	0.9985	Anopheles	Anopheles coustani	OQ259755
149	R194	TTAGGAGCCCCTGATATAGCTTTCCCTCGAATAAATAATATAAGATTTTGAATATTACCTCCTTCATTAACTTTGTTAATTTCTAGAAGTATAGTAGAAAATGGGGCAGGGACAGGATGAACTGTATATCCTCCTCTTTCATCTGGAATTGCTCATGCTGGAGCATCAGTTGATTTAGCTATTTTTTCATTACATTTAGCAGGTATTTCTTCAATTTTAGGAGCAGTAAATTTTATTACAACTGTTATTAATATACGATCTCCTGGAATTACATTAGATCGAATACCTTTATTTGTTTGATCTGTAGTAATTACAGCAGTATTATTATTATTATCTTTACCTGTATTAGCTGGAGCTATTACTATATTATTAACAGATCGAAATTTAAATACTTCTTTC…	447	LGAPDMAFPRMNNMSFWMLPPSLTLLISSSMVENGAGTGWTVYPPLSSGIAHAGASVDLAIFSLHLAGISSILGAVNFITTVINMRSPGITLDRMPLFVWSVVITAVLLLLSLPVLAGAITMLLTDRNLNTSFFDPAGGGDPILYQHLF	149	Anopheles coustani	0.9984	Anopheles	Anopheles coustani	OQ259756
150	R200	GTTCCTTTAATATTAGGAGCCCCTGATATAGCTTTCCCTCGAATAAATAACATAAGATTTTGAATACTTCCTCCTTCATTAACTCTACTAATTTCTAGTAGTATAGTAGAAAATGGAGCAGGAACAGGATGAACTGTTTACCCTCCATTATCTTCCGGAATTGCTCACGCCGGAGCTTCTGTCGATTTAGCTATTTTTTCTTTACATTTAGCAGGTATTTCATCTATTTTAGGAGCTGTAAATTTTATTACTACAGTAATTAATATACGATCCCCTGGTATTACATTAGACCGAATACCATTATTTGTATGATCAGTTGTTATTACAGCTGTATTATTACTTCTATCTTTACCAGTTCTAGCGGGAGCAATTACTATATTATTAACAGACCGAAATCTA…	459	VPLMLGAPDMAFPRMNNMSFWMLPPSLTLLISSSMVENGAGTGWTVYPPLSSGIAHAGASVDLAIFSLHLAGISSILGAVNFITTVINMRSPGITLDRMPLFVWSVVITAVLLLLSLPVLAGAITMLLTDRNLNTSFFDPAGGGDPILYQHLF	153	Anopheles cf. pharoensis	0.9984	Anopheles	Anopheles cf. pharoensis	OQ259757
151	R217	TTAGGAGCCCCTGATATAGCTTTCCCTCGAATAAATAACATAAGATTTTGAATACTTCCTCCTTCATTAACTCTACTAATTTCTAGTAGTATAGTAGAAAATGGAGCAGGAACAGGATGAACTGTTTACCCTCCATTATCTTCCGGAATTGCTCACGCCGGAGCTTCTGTCGATTTAGCTATTTTTTCTTTACATTTAGCAGGTATTTCATCTATTTTAGGAGCTGTAAATTTTATTACTACAGTAATTAATATACGATCCCCTGGTATTACATTAGACCGAATACCATTATTTGTATGATCAGTTGTTATTACAGCTGTATTATTACTTCTATCTTTACCAGTTCTAGCGGGAGCAATTACTATATTATTAACAGACCGAAATCTAAATACATCCTTC…	447	LGAPDMAFPRMNNMSFWMLPPSLTLLISSSMVENGAGTGWTVYPPLSSGIAHAGASVDLAIFSLHLAGISSILGAVNFITTVINMRSPGITLDRMPLFVWSVVITAVLLLLSLPVLAGAITMLLTDRNLNTSFFDPAGGGDPILYQHLF	149	Anopheles cf. pharoensis	1	Anopheles	Anopheles cf. pharoensis	OQ259758
152	R192	GTTCCTTTAATATTAGGAGCTCCTGATATGGCATTCCCCCGAATAAATAATATAAGATTTTGAATATTACCCCCGTCATTAACTCTTCTTATTTCTAGTAGCATAGTAGAAAATGGGGCTGGAACAGGATGAACGGTATATCCCCCTCTTTCATCAGGAATCGCCCATGCTGGAGCATCAGTAGATTTAGCTATTTTTTCATTACATTTAGCAGGAATTTCTTCAATTTTAGGAGCTGTAAATTTTATTACAACAGTAATTAATATACGATCACCAGGAATCACATTAGATCGAATACCTTTATTTGTGTGATCAGTTGTAATTACAGCTATTTTACTATTACTATCTTTGCCTGTACTAGCAGGAGCTATTACTATACTTCTTACAGACCGAAATTTA…	459	VPLMLGAPDMAFPRMNNMSFWMLPPSLTLLISSSMVENGAGTGWTVYPPLSSGIAHAGASVDLAIFSLHLAGISSILGAVNFITTVINMRSPGITLDRMPLFVWSVVITAILLLLSLPVLAGAITMLLTDRNLNTSFFDPAGGGDPILYQHLF	153	Anopheles maculipalpis	0.9879	Anopheles	Anopheles maculipalpis	OQ259759
153	R151	AAAATATTTTTTATTTTCGGTGCTTGAGCCGGAATAGTAGGAACTTCATTAAGAATTCTTATTCGAGCTGAATTAGGACATCCTGGAGCTTTTATTGGAGATGATCAAATTTATAATGTAATTGTAACTGCTCATGCTTTTATTATAATTTTTTTTATAGTTATACCTATTATAATTGGAGGGTTTGGAAATTGATTAGTTCCTTTAATATTAGGGGCCCCAGATATAGCATTCCCCCGAATAAATAATATAAGATTTTGAATACTTCCACCTTCTTTAACTCTTCTTATTTCTAGAAGTATAGTAGAAAATGGAGCAGGAACTGGTTGAACTGTTTATCCTCCTCTATCTTCTGGAATTGCTCACGCTGGGGCTTCAGTAGATTTAGCAATTTTTTCA…	657	KMFFIFGAWAGMVGTSLSILIRAELGHPGAFIGDDQIYNVIVTAHAFIMIFFMVMPIMIGGFGNWLVPLMLGAPDMAFPRMNNMSFWMLPPSLTLLISSSMVENGAGTGWTVYPPLSSGIAHAGASVDLAIFSLHLAGISSILGAVNFITTVINMRSPGITLDRMPLFVWSVVITAILLLLSLPVLAGAITMLLTDRNLNTSFFDPAGGGDPILYQHLF	219	Anopheles leesoni	1	Anopheles	Anopheles leesoni	OQ259760
154	R115	ACATTATACTTTATTTTTGGAGCTTGATCTGGAATAGTTGGAACTTCTTTAAGAATATTAATTCGGATAGAATTAAGACAACCAGGAATTTTTATTGGAAATGACCAAATTTATAATGTTATTGTTACAGCTCATGCTTTTATTATAATTTTTTTTATAGTTATACCAATTATAATTGGAGGATTTGGCAACTGATTAATCCCTTTAATATTAGGAGCCCCTGATATAGCTTTTCCTCGAATAAATAATATAAGATTTTGAATACTTCCTCCCTCATTAACCTTATTAATTTCTGGAGGTATAGTCGAAAATGGAGCAGGAACTGGTTGAACTGTATATCCCCCCTTATCCTCAGGAACAGCTCATGTAGGAGCTTCTGTAGATTTATCAATTTTTTCC…	657	TLYFIFGAWSGMVGTSLSMLIRMELSQPGIFIGNDQIYNVIVTAHAFIMIFFMVMPIMIGGFGNWLIPLMLGAPDMAFPRMNNMSFWMLPPSLTLLISGGMVENGAGTGWTVYPPLSSGTAHVGASVDLSIFSLHLAGISSILGAVNFITTVINMRTSGITLDRMPLFVWSVVITAILLLLSLPVLAGAITMLLTDRNLNTSFFDPTGGGDPILYQHLF	219	Coquillettidia metallica	1	Coquillettidia	Coquillettidia metallica	OQ259761
155	R094	ACATTATACTTTATTTTTGGAGCTTGATCTGGAATAGTTGGAACTTCTTTAAGAATATTAATTCGGATAGAATTAAGACAACCAGGAATTTTTATTGGAAATGACCAAATTTATAATGTTATTGTTACAGCTCATGCTTTTATTATAATTTTTTTTATAGTTATACCAATTATAATTGGAGGATTTGGCAACTGATTAATCCCTTTAATATTAGGAGCCCCTGATATAGCTTTTCCTCGAATAAATAATATAAGATTTTGAATACTTCCTCCCTCATTAACCTTATTAATTTCTGGAGGTATAGTCGAAAATGGAGCAGGAACTGGTTGAACTGTATATCCCCCCTTATCCTCAGGAACAGCTCATGTAGGAGCTTCTGTAGATTTATCAATTTTTTCC…	657	TLYFIFGAWSGMVGTSLSMLIRMELSQPGIFIGNDQIYNVIVTAHAFIMIFFMVMPIMIGGFGNWLIPLMLGAPDMAFPRMNNMSFWMLPPSLTLLISGGMVENGAGTGWTVYPPLSSGTAHVGASVDLSIFSLHLAGISSILGAVNFITTVINMRTSGITLDRMPLFVWSVVITAILLLLSLPVLAGAITMLLTDRNLNTSFFDPTGGGDPILYQHLF	219	Coquillettidia metallica	1	Coquillettidia	Coquillettidia metallica	OQ259762
156	R223	GCCCCTGATATAGCTTTTCCTCGAATAAATAATATAAGATTTTGAATACTTCCTCCCTCATTAACCTTATTAATTTCTGGAGGTATAGTCGAAAATGGAGCAGGAACTGGTTGAACTGTATATCCCCCCTTATCCTCAGGAACAGCTCATGTAGGAGCTTCTGTAGATTTATCAATTTTTTCCTTACATTTAGCTGGAATTTCATCAATTTTAGGAGCTGTAAATTTTATTACTACAGTTATTAATATACGAACTTCAGGAATTACTTTAGATCGAATACCCTTATTTGTTTGATCAGTTGTAATTACTGCAATTCTTCTTTTATTATCTCTTCCTGTTTTAGCAGGAGCTATTACTATACTTTTAACAGATCGTAATTTAAATACTTCTTTTTTTGAT…	441	APDMAFPRMNNMSFWMLPPSLTLLISGGMVENGAGTGWTVYPPLSSGTAHVGASVDLSIFSLHLAGISSILGAVNFITTVINMRTSGITLDRMPLFVWSVVITAILLLLSLPVLAGAITMLLTDRNLNTSFFDPTGGGDPILYQHLF	147	Coquillettidia metallica	1	Coquillettidia	Coquillettidia metallica	OQ259763
157	R131	ACATTATACTTTATTTTTGGAGCTTGATCTGGAATAGTTGGAACTTCTTTAAGAATATTAATTCGGATAGAATTAAGACAACCAGGAATTTTTATTGGAAATGACCAAATTTATAATGTTATTGTTACAGCTCATGCTTTTATTATAATTTTTTTTATAGTTATACCAATTATAATTGGAGGATTTGGCAACTGATTAATCCCTTTAATATTAGGAGCCCCTGATATAGCTTTTCCTCGAATAAATAATATAAGATTTTGAATACTTCCTCCCTCATTAACCTTATTAATTTCTGGAGGTATAGTCGAAAATGGAGCAGGAACTGGTTGAACTGTATATCCCCCCTTATCCTCAGGAACAGCTCATGTAGGAGCTTCTGTAGATTTATCAATTTTTTCC…	657	TLYFIFGAWSGMVGTSLSMLIRMELSQPGIFIGNDQIYNVIVTAHAFIMIFFMVMPIMIGGFGNWLIPLMLGAPDMAFPRMNNMSFWMLPPSLTLLISGGMVENGAGTGWTVYPPLSSGTAHVGASVDLSIFSLHLAGISSILGAVNFITTVINMRTSGITLDRMPLFVWSVVITAILLLLSLPVLAGAITMLLTDRNLNTSFFDPTGGGDPILYQHLF	219	Coquillettidia metallica	1	Coquillettidia	Coquillettidia metallica	OQ259764
158	R051	ACATTATACTTTATTTTTGGAGCTTGATCTGGAATAGTTGGAACTTCTTTAAGAATATTAATTCGGATAGAATTAAGACAACCAGGAATTTTTATTGGAAATGACCAAATTTATAATGTTATTGTTACAGCTCATGCTTTTATTATAATTTTTTTTATAGTTATACCAATTATAATTGGAGGATTTGGCAACTGATTAATCCCTTTAATATTAGGAGCCCCTGATATAGCTTTTCCTCGAATAAATAATATAAGATTTTGAATACTTCCTCCCTCATTAACCTTATTAATTTCTGGAGGTATAGTCGAAAATGGAGCAGGAACTGGTTGAACTGTATATCCCCCCTTATCCTCAGGAACAGCTCATGTAGGAGCTTCTGTAGATTTATCAATTTTTTCC…	657	TLYFIFGAWSGMVGTSLSMLIRMELSQPGIFIGNDQIYNVIVTAHAFIMIFFMVMPIMIGGFGNWLIPLMLGAPDMAFPRMNNMSFWMLPPSLTLLISGGMVENGAGTGWTVYPPLSSGTAHVGASVDLSIFSLHLAGISSILGAVNFITTVINMRTSGITLDRMPLFVWSVVITAILLLLSLPVLAGAITMLLTDRNLNTSFFDPTGGGDPILYQHLF	219	Coquillettidia metallica	1	Coquillettidia	Coquillettidia metallica	OQ259765
159	R186	GCCCCTGATATAGCTTTTCCTCGAATAAATAATATAAGATTTTGAATACTTCCTCCCTCATTAACCTTATTAATTTCTGGAGGTATAGTCGAAAATGGAGCAGGAACTGGTTGAACTGTATATCCCCCCTTATCCTCAGGAACAGCTCATGTAGGAGCTTCTGTAGATTTATCAATTTTTTCCTTACATTTAGCTGGAATTTCATCAATTTTAGGAGCTGTAAATTTTATTACTACAGTTATTAATATACGAACTTCAGGAATTACTTTAGATCGAATACCCTTATTTGTTTGATCAGTTGTAATTACTGCAATTCTTCTTTTATTATCTCTTCCTGTTTTAGCAGGAGCTATTACTATACTTTTAACAGATCGTAATTTAAATACTTCTTTTTTTGAT…	441	APDMAFPRMNNMSFWMLPPSLTLLISGGMVENGAGTGWTVYPPLSSGTAHVGASVDLSIFSLHLAGISSILGAVNFITTVINMRTSGITLDRMPLFVWSVVITAILLLLSLPVLAGAITMLLTDRNLNTSFFDPTGGGDPILYQHLF	147	Coquillettidia metallica	1	Coquillettidia	Coquillettidia metallica	OQ259766
160	R112	ACATTATACTTTATTTTTGGAGCTTGATCTGGAATAGTTGGAACTTCTTTAAGAATATTAATTCGGATAGAATTAAGACAACCAGGAATTTTTATTGGAAATGACCAAATTTATAATGTTATTGTTACAGCTCATGCTTTTATTATAATTTTTTTTATAGTTATACCAATTATAATTGGAGGATTTGGCAACTGATTAATCCCTTTAATATTAGGAGCCCCTGATATAGCTTTTCCTCGAATAAATAATATAAGATTTTGAATACTTCCTCCCTCATTAACCTTATTAATTTCTGGAGGTATAGTCGAAAATGGAGCAGGAACTGGTTGAACTGTATATCCCCCCTTATCCTCAGGAACAGCTCATGTAGGAGCTTCTGTAGATTTATCAATTTTTTCC…	657	TLYFIFGAWSGMVGTSLSMLIRMELSQPGIFIGNDQIYNVIVTAHAFIMIFFMVMPIMIGGFGNWLIPLMLGAPDMAFPRMNNMSFWMLPPSLTLLISGGMVENGAGTGWTVYPPLSSGTAHVGASVDLSIFSLHLAGISSILGAVNFITTVINMRTSGITLDRMPLFVWSVVITAILLLLSLPVLAGAITMLLTDRNLNTSFFDPTGGGDPILYQHLF	219	Coquillettidia metallica	1	Coquillettidia	Coquillettidia metallica	OQ259767
161	R157	ATAGTTGGAACTTCTTTAAGAATATTAATTCGGATAGAATTAAGACAACCAGGAATTTTTATTGGAAATGACCAAATTTATAATGTTATTGTTACAGCTCATGCTTTTATTATAATTTTTTTTATAGTTATACCAATTATAATTGGAGGATTTGGCAACTGATTAATCCCTTTAATATTAGGAGCCCCTGATATAGCTTTTCCTCGAATAAATAATATAAGATTTTGAATACTTCCTCCCTCATTAACCTTATTAATTTCTGGAGGTATAGTCGAAAATGGAGCAGGAACTGGTTGAACTGTATATCCCCCCTTATCCTCAGGAACAGCTCATGTAGGAGCTTCTGTAGATTTATCAATTTTTTCCTTACATTTAGCTGGAATTTCATCAATTTTAGGA…	624	MVGTSLSMLIRMELSQPGIFIGNDQIYNVIVTAHAFIMIFFMVMPIMIGGFGNWLIPLMLGAPDMAFPRMNNMSFWMLPPSLTLLISGGMVENGAGTGWTVYPPLSSGTAHVGASVDLSIFSLHLAGISSILGAVNFITTVINMRTSGITLDRMPLFVWSVVITAILLLLSLPVLAGAITMLLTDRNLNTSFFDPTGGGDPILYQHLF	208	Coquillettidia metallica	1	Coquillettidia	Coquillettidia metallica	OQ259768
162	R042	ACATTATACTTTATTTTTGGAGCTTGATCTGGAATAGTTGGAACTTCTTTAAGAATATTAATTCGGATAGAATTAAGACAACCAGGAATTTTTATTGGAAATGACCAAATTTATAATGTTATTGTTACAGCTCATGCTTTTATTATAATTTTTTTTATAGTTATACCAATTATAATTGGAGGATTTGGCAACTGATTAATCCCTTTAATATTAGGAGCCCCTGATATAGCTTTTCCTCGAATAAATAATATAAGATTTTGAATACTTCCTCCCTCATTAACCTTATTAATTTCTGGAGGTATAGTCGAAAATGGAGCAGGAACTGGTTGAACTGTATATCCCCCCTTATCCTCAGGAACAGCTCATGTAGGAGCTTCTGTAGATTTATCAATTTTTTCC…	657	TLYFIFGAWSGMVGTSLSMLIRMELSQPGIFIGNDQIYNVIVTAHAFIMIFFMVMPIMIGGFGNWLIPLMLGAPDMAFPRMNNMSFWMLPPSLTLLISGGMVENGAGTGWTVYPPLSSGTAHVGASVDLSIFSLHLAGISSILGAVNFITTVINMRTSGITLDRMPLFVWSVVITAILLLLSLPVLAGAITMLLTDRNLNTSFFDPTGGGDPILYQHLF	219	Coquillettidia metallica	1	Coquillettidia	Coquillettidia metallica	OQ259769
163	R093	ACATTATACTTTATTTTTGGAGCTTGATCTGGAATAGTTGGAACTTCTTTAAGAATATTAATTCGGATAGAATTAAGACAACCAGGAATTTTTATTGGAAATGACCAAATTTATAATGTTATTGTTACAGCTCATGCTTTTATTATAATTTTTTTTATAGTTATACCAATTATAATTGGAGGATTTGGCAACTGATTAATCCCTTTAATATTAGGAGCCCCTGATATAGCTTTTCCTCGAATAAATAATATAAGATTTTGAATACTTCCTCCCTCATTAACCTTATTAATTTCTGGAGGTATAGTCGAAAATGGAGCAGGAACTGGTTGAACTGTATATCCCCCCTTATCCTCAGGAACAGCTCATGTAGGAGCTTCTGTAGATTTATCAATTTTTTCC…	657	TLYFIFGAWSGMVGTSLSMLIRMELSQPGIFIGNDQIYNVIVTAHAFIMIFFMVMPIMIGGFGNWLIPLMLGAPDMAFPRMNNMSFWMLPPSLTLLISGGMVENGAGTGWTVYPPLSSGTAHVGASVDLSIFSLHLAGISSILGAVNFITTVINMRTSGITLDRMPLFVWSVVITAILLLLSLPVLAGAITMLLTDRNLNTSFFDPTGGGDPILYQHLF	219	Coquillettidia metallica	1	Coquillettidia	Coquillettidia metallica	OQ259770
164	R216	GCCCCTGATATAGCTTTTCCTCGAATAAATAATATAAGATTTTGAATACTTCCTCCCTCATTAACCTTATTAATTTCTGGAGGTATAGTCGAAAATGGAGCAGGAACTGGTTGAACTGTATATCCCCCCTTATCCTCAGGAACAGCTCATGTAGGAGCTTCTGTAGATTTATCAATTTTTTCCTTACATTTAGCTGGAATTTCATCAATTTTAGGAGCTGTAAATTTTATTACTACAGTTATTAATATACGAACTTCAGGAATTACTTTAGATCGAATACCCTTATTTGTTTGATCAGTTGTAATTACTGCAATTCTTCTTTTATTATCTCTTCCTGTTTTAGCAGGAGCTATTACTATACTTTTAACAGATCGTAATTTAAATACTTCTTTTTTTGAT…	441	APDMAFPRMNNMSFWMLPPSLTLLISGGMVENGAGTGWTVYPPLSSGTAHVGASVDLSIFSLHLAGISSILGAVNFITTVINMRTSGITLDRMPLFVWSVVITAILLLLSLPVLAGAITMLLTDRNLNTSFFDPTGGGDPILYQHLF	147	Coquillettidia metallica	1	Coquillettidia	Coquillettidia metallica	OQ259771
165	R208	GCCCCTGATATAGCTTTTCCTCGAATAAATAATATAAGATTTTGAATACTTCCTCCCTCATTAACCTTATTAATTTCTGGAGGTATAGTCGAAAATGGAGCAGGAACTGGTTGAACTGTATATCCCCCCTTATCCTCAGGAACAGCTCATGTAGGAGCTTCTGTAGATTTATCAATTTTTTCCTTACATTTAGCTGGAATTTCATCAATTTTAGGAGCTGTAAATTTTATTACTACAGTTATTAATATACGAACTTCAGGAATTACTTTAGATCGAATACCCTTATTTGTTTGATCAGTTGTAATTACTGCAATTCTTCTTTTATTATCTCTTCCTGTTTTAGCAGGAGCTATTACTATACTTTTAACAGATCGTAATTTAAATACTTCTTTTTTTGAT…	441	APDMAFPRMNNMSFWMLPPSLTLLISGGMVENGAGTGWTVYPPLSSGTAHVGASVDLSIFSLHLAGISSILGAVNFITTVINMRTSGITLDRMPLFVWSVVITAILLLLSLPVLAGAITMLLTDRNLNTSFFDPTGGGDPILYQHLF	147	Coquillettidia metallica	1	Coquillettidia	Coquillettidia metallica	OQ259772
166	R213	GTCCCTTTAATATTAGGAGCCCCTGATATAGCTTTTCCTCGAATAAATAATATAAGATTTTGAATACTTCCTCCCTCATTAACCTTATTAATTTCTGGAGGTATAGTCGAAAATGGAGCAGGAACTGGTTGAACTGTATATCCCCCCTTATCCTCAGGAACAGCTCATGTAGGAGCTTCTGTAGATTTATCAATTTTTTCCTTACATTTAGCTGGAATTTCATCAATTTTAGGAGCTGTAAATTTTATTACTACAGTTATTAATATACGAACTTCAGGAATTACTTTAGATCGAATACCCTTATTTGTTTGATCAGTTGTAATTACTGCAATTCTTCTTTTATTATCTCTTCCTGTTTTAGCAGGAGCTATTACTATACTTTTAACAGATCGTAATTTA…	459	VPLMLGAPDMAFPRMNNMSFWMLPPSLTLLISGGMVENGAGTGWTVYPPLSSGTAHVGASVDLSIFSLHLAGISSILGAVNFITTVINMRTSGITLDRMPLFVWSVVITAILLLLSLPVLAGAITMLLTDRNLNTSFFDPTGGGDPILYQHLF	153	Coquillettidia metallica	0.9967	Coquillettidia	Coquillettidia metallica	OQ259773
167	R053	ACATTATACTTTATTTTTGGAGCTTGATCTGGAATAGTTGGAACTTCTTTAAGAATATTAATTCGGATAGAATTAAGACAACCAGGAATTTTTATTGGAAATGACCAAATTTATAATGTTATTGTTACAGCTCATGCTTTTATTATAATTTTTTTTATAGTTATACCAATTATAATTGGAGGATTTGGCAACTGATTAATCCCTTTAATATTAGGAGCCCCTGATATAGCTTTTCCTCGAATAAATAATATAAGATTTTGAATACTTCCTCCCTCATTAACCTTATTAATTTCTGGAGGTATAGTCGAAAATGGAGCAGGAACTGGTTGAACTGTATATCCCCCCTTATCCTCAGGAACAGCTCATGTAGGAGCTTCTGTAGATTTATCAATTTTTTCC…	657	TLYFIFGAWSGMVGTSLSMLIRMELSQPGIFIGNDQIYNVIVTAHAFIMIFFMVMPIMIGGFGNWLIPLMLGAPDMAFPRMNNMSFWMLPPSLTLLISGGMVENGAGTGWTVYPPLSSGTAHVGASVDLSIFSLHLAGISSILGAVNFITTVINMRTSGITLDRMPLFVWSVVITAILLLLSLPVLAGAITMLLTDRNLNTSFFDPTGGGDPILYQHLF	219	Coquillettidia metallica	1	Coquillettidia	Coquillettidia metallica	OQ259774
168	R227	CCTGATATAGCTTTTCCTCGAATAAATAATATAAGATTTTGAATACTTCCTCCCTCATTAACCTTATTAATTTCTGGAGGTATAGTCGAAAATGGAGCAGGAACTGGTTGAACTGTATATCCCCCCTTATCTTCAGGAACAGCTCATGTAGGAGCTTCTGTAGATTTATCAATTTTTTCCTTACATTTAGCTGGAATTTCATCAATTTTAGGAGCTGTAAATTTTATTACTACAGTTATTAATATACGAACTTCAGGAATTACTTTAGATCGAATACCCTTATTTGTTTGATCAGTTGTAATTACTGCAATTCTTCTTTTATTATCTCTTCCTGTTTTAGCAGGAGCTATTACTATACTTTTAACAGATCGTAATTTAAATACTTCTTTTTTTGATCCT…	438	PDMAFPRMNNMSFWMLPPSLTLLISGGMVENGAGTGWTVYPPLSSGTAHVGASVDLSIFSLHLAGISSILGAVNFITTVINMRTSGITLDRMPLFVWSVVITAILLLLSLPVLAGAITMLLTDRNLNTSFFDPTGGGDPILYQHLF	146	Coquillettidia metallica	1	Coquillettidia	Coquillettidia metallica	OQ259775
169	R156	TTTGGAGCTTGATCTGGAATAGTTGGAACTTCTTTAAGAATATTAATTCGGATAGAATTAAGACAACCAGGAATTTTTATTGGAAATGACCAAATTTATAATGTTATTGTTACAGCTCATGCTTTTATTATAATTTTTTTTATAGTTATACCAATTATAATTGGAGGATTTGGCAACTGATTAATCCCTTTAATATTAGGAGCCCCTGATATAGCTTTTCCTCGAATAAATAATATAAGATTTTGAATACTTCCTCCCTCATTAACCTTATTAATTTCTGGAGGTATAGTCGAAAATGGAGCAGGAACTGGTTGAACTGTATATCCCCCTTTATCCTCAGGAACAGCTCATGTAGGAGCTTCTGTAGATTTATCAATTTTTTCCTTACATTTAGCTGGA…	642	FGAWSGMVGTSLSMLIRMELSQPGIFIGNDQIYNVIVTAHAFIMIFFMVMPIMIGGFGNWLIPLMLGAPDMAFPRMNNMSFWMLPPSLTLLISGGMVENGAGTGWTVYPPLSSGTAHVGASVDLSIFSLHLAGISSILGAVNFITTVINMRTSGITLDRMPLFVWSVVITAILLLLSLPVLAGAITMLLTDRNLNTSFFDPTGGGDPILYQHLF	214	Coquillettidia metallica	0.9984	Coquillettidia	Coquillettidia metallica	OQ259776
170	R172	GCCCCTGATATAGCTTTTCCTCGAATAAATAATATAAGATTTTGAATACTTCCTCCCTCATTAACCTTATTAATTTCTGGAGGTATAGTCGAAAATGGAGCAGGAACTGGTTGAACTGTATATCCCCCCTTATCCTCAGGAACAGCTCATGTAGGAGCTTCTGTAGATTTATCAATTTTTTCCTTACATTTAGCTGGAATTTCATCAATTTTAGGAGCTGTAAATTTTATTACTACAGTTATTAATATACGAACTTCAGGAATTACTTTAGATCGAATACCCTTATTTGTTTGATCAGTTGTAATTACTGCAATTCTTCTTTTATTATCTCTTCCTGTTTTAGCAGGAGCTATTACTATACTTTTAACAGATCGTAATTTAAATACTTCTTTTTTTGAT…	441	APDMAFPRMNNMSFWMLPPSLTLLISGGMVENGAGTGWTVYPPLSSGTAHVGASVDLSIFSLHLAGISSILGAVNFITTVINMRTSGITLDRMPLFVWSVVITAILLLLSLPVLAGAITMLLTDRNLNTSFFDPTGGGDPILYQHLF	147	Coquillettidia metallica	1	Coquillettidia	Coquillettidia metallica	OQ259777
171	R187	CCCGATATAGCTTTTCCTCGAATAAATAATATAAGATTTTGAATACTTCCTCCCTCATTAACCTTATTAATTTCTGGAGGTATAGTCGAAAATGGGGCAGGAACTGGTTGAACTGTATATCCCCCCTTATCCTCAGGAACAGCTCATGTAGGAGCTTCTGTAGATTTATCAATTTTTTCCTTACATTTAGCTGGAATTTCATCAATTTTAGGAGCTGTAAATTTTATTACTACAGTTATTAATATACGAACTTCAGGAATTACTTTAGATCGAATACCCTTATTTGTTTGATCAGTTGTAATTACTGCAATTCTTCTTTTATTATCTCTTCCTGTTTTAGCAGGAGCTATTACTATACTTTTAACAGATCGTAATTTAAATACTTCTTTTTTTGATCCT…	438	PDMAFPRMNNMSFWMLPPSLTLLISGGMVENGAGTGWTVYPPLSSGTAHVGASVDLSIFSLHLAGISSILGAVNFITTVINMRTSGITLDRMPLFVWSVVITAILLLLSLPVLAGAITMLLTDRNLNTSFFDPTGGGDPILYQHLF	146	Coquillettidia metallica	0.9973	Coquillettidia	Coquillettidia metallica	OQ259778
172	R058	ACATTATACTTTATTTTTGGAGCTTGATCTGGAATAGTTGGAACTTCTTTAAGAATATTAATTCGAATAGAATTAAGACAACCAGGAATTTTTATTGGAAATGACCAAATTTATAATGTTATTGTTACAGCTCATGCTTTTATTATAATTTTTTTTATAGTTATACCAATTATAATTGGAGGATTTGGCAACTGATTAATCCCTTTAATATTAGGAGCCCCTGATATAGCTTTTCCTCGAATAAATAATATAAGATTTTGAATGCTTCCTCCCTCATTAACCTTATTAATTTCTGGGGGTATAGTCGAAAATGGGGCAGGAACTGGTTGAACTGTATATCCCCCTTTATCCTCAAGAACAGCTCACGTAGGAGCTTCTGTAGATTTATCAATTTTTTCC…	657	TLYFIFGAWSGMVGTSLSMLIRMELSQPGIFIGNDQIYNVIVTAHAFIMIFFMVMPIMIGGFGNWLIPLMLGAPDMAFPRMNNMSFWMLPPSLTLLISGGMVENGAGTGWTVYPPLSSSTAHVGASVDLSIFSLHLAGISSILGAVNFITTVINMRTSGITLDRMPLFVWSVVITAILLLLSLPVLAGAITMLLTDRNLNTSFFDPTGGGDPILYQHLF	219	Coquillettidia metallica	1	Coquillettidia	Coquillettidia metallica	OQ259779
173	R228	TTAGGAGCCCCTGATATAGCATTTCCCCGAATAAATAATATAAGATTTTGAATATTACCCCCTTCATTAACCCTATTGATATCAAGTAGTATAGTTGAAAACGGGGCAGGAACAGGTTGAACTGTTTACCCCCCTTTATCTTCTGGAACAGCTCATGCTGGGGCATCTGTAGATTTAGCAATTTTTTCATTACATTTAGCTGGAATTTCCTCAATTTTAGGAGCAGTAAATTTTATTACAACAGTAATTAATATACGATCCAGAGGTATTACTCTAGATCGTATACCTTTATTTGTCTGATCTGTTGTAATTACTGCAGTATTACTTTTATTATCTTTACCAGTATTAGCAGGAGCTATTACTATACTTTTAACTGATCGAAATTTAAATACATCTTTC…	447	LGAPDMAFPRMNNMSFWMLPPSLTLLMSSSMVENGAGTGWTVYPPLSSGTAHAGASVDLAIFSLHLAGISSILGAVNFITTVINMRSSGITLDRMPLFVWSVVITAVLLLLSLPVLAGAITMLLTDRNLNTSFFDPIGGGDPILYQHLF	149	Aedeomyia africana	1	Aedeomyia	Aedeomyia africana	OQ259780
174	R183	TTAATATTAGGAGCCCCTGATATAGCTTTCCCTCGAATAAATAATATAAGTTTTTGAATACTACCTCCTTCTTTAACTTTACTCTTATCAAGTAGTATAGTTGAAAATGGAGCTGGAACCGGTTGAACAGTATACCCCCCACTTTCATCTGGAACAGCCCATGCAGGAGCTTCAGTAGATTTAGCAATTTTTTCTTTACATTTAGCCGGAATTTCTTCTATTTTAGGAGCTGTAAATTTTATTACAACTGTAATTAATATACGATCAGCAGGAATTACTTTAAATCGTATATCTTTATTTGTTTGATCTGTAGTAATTACTGCTGTATTACTTCTTCTTTCTTTACCAGTATTAGCCGGAGCAATTACTATACTTTTAACTGATCGTAATTTAAATACA…	453	LMLGAPDMAFPRMNNMSFWMLPPSLTLLLSSSMVENGAGTGWTVYPPLSSGTAHAGASVDLAIFSLHLAGISSILGAVNFITTVINMRSAGITLNRMSLFVWSVVITAVLLLLSLPVLAGAITMLLTDRNLNTSFFDPIGGGDPILYQHLF	151	Mimomyia Mimomyiaformis	0.9981	Mimomyia	Mimomyia Mimomyiaformis	OQ259781
175	R039	ACTTTATATTTTATCTTCGGAGCATGATCTGGAATAATTGGAACTTCCCTAAGAATTTTAATTCGAATAGAATTAAGTCAACCTGGTGTTTTCATTGGAAATGACCAAATTTATAATGTTATTGTAACAGCTCATGCATTTATTATAATTTTCTTTATAGTTATACCTATTATAATTGGAGGATTTGGAAATTGATTAGTTCCATTAATATTAGGAGCCCCTGATATAGCATTCCCTCGAATAAATAATATAAGATTTTGATTATTACCTCCATCATTAACATTATTAATTTCAGGAGGAATAGTAGAAAATGGAGCTGGAACTGGATGAACAGTTTATCCCCCTCTATCAGCTAATACAGCTCATACTGGAGCATCAGTTGATTTAACAATTTTTTCT…	657	TLYFIFGAWSGMIGTSLSILIRMELSQPGVFIGNDQIYNVIVTAHAFIMIFFMVMPIMIGGFGNWLVPLMLGAPDMAFPRMNNMSFWLLPPSLTLLISGGMVENGAGTGWTVYPPLSANTAHTGASVDLTIFSLHLAGVSSILGAVNFITTVINMRSSGITLDRMPLFVWSVVITAILLLLSLPVLAGAITMLLTDRNLNTSFFDPMGGGDPILYQHLF	219	Mansonia uniformis	0.9983	Mansonia	Mansonia uniformis	OQ259782
176	R130	ACTTTATATTTTATCTTCGGAGCATGATCTGGAATAATTGGAACTTCCCTAAGAATTTTAATTCGAATAGAATTAAGTCAACCTGGTGTTTTCATTGGAAATGACCAAATTTATAATGTTATTGTAACAGCTCATGCATTTATTATAATTTTCTTTATAGTTATACCTATTATAATTGGAGGATTTGGAAATTGATTAGTTCCATTAATATTAGGAGCCCCTGATATAGCATTCCCTCGAATAAATAATATAAGATTTTGATTATTACCTCCATCATTAACATTATTAATTTCAGGAGGAATAGTAGAAAATGGAGCTGGAACTGGATGAACAGTTTATCCCCCTCTATCAGCTAATACAGCTCATACTGGAGCATCAGTTGATTTAACAATTTTTTCT…	657	TLYFIFGAWSGMIGTSLSILIRMELSQPGVFIGNDQIYNVIVTAHAFIMIFFMVMPIMIGGFGNWLVPLMLGAPDMAFPRMNNMSFWLLPPSLTLLISGGMVENGAGTGWTVYPPLSANTAHTGASVDLTIFSLHLAGVSSILGAVNFITTVINMRSSGITLDRMPLFVWSVVITAILLLLSLPVLAGAITMLLTDRNLNTSFFDPMGGGDPILYQHLF	219	Mansonia uniformis	0.9983	Mansonia	Mansonia uniformis	OQ259783
177	R095	ACTTTATATTTTATCTTCGGAGCATGATCTGGAATAATTGGAACTTCCCTAAGAATTTTAATTCGAATAGAATTAAGTCAACCTGGTGTTTTCATTGGAAATGACCAAATTTATAATGTTATTGTAACAGCTCATGCATTTATTATAATTTTCTTTATAGTTATACCTATTATAATTGGAGGATTTGGAAATTGATTAGTTCCATTAATATTAGGAGCCCCTGATATAGCATTCCCTCGAATAAATAATATAAGATTTTGATTATTACCTCCATCATTAACATTATTAATTTCAGGAGGAATAGTAGAAAATGGGGCTGGAACTGGATGAACAGTTTATCCCCCTCTATCAGCTAATACAGCTCATACTGGAGCATCAGTTGATTTAACAATTTTTTCT…	657	TLYFIFGAWSGMIGTSLSILIRMELSQPGVFIGNDQIYNVIVTAHAFIMIFFMVMPIMIGGFGNWLVPLMLGAPDMAFPRMNNMSFWLLPPSLTLLISGGMVENGAGTGWTVYPPLSANTAHTGASVDLTIFSLHLAGVSSILGAVNFITTVINMRSSGITLDRMPLFVWSVVITAILLLLSLPVLAGAITMLLTDRNLNTSFFDPMGGGDPILYQHLF	219	Mansonia uniformis	0.9983	Mansonia	Mansonia uniformis	OQ259784
178	R046	ACTTTATATTTTATCTTCGGAGCATGATCTGGAATAATTGGAACTTCTCTAAGAATTTTAATTCGAATAGAATTAAGTCAACCTGGTGTTTTCATTGGAAATGACCAAATTTATAATGTTATTGTAACAGCTCATGCATTTATTATAATTTTCTTTATAGTTATACCTATTATAATTGGAGGATTTGGAAATTGATTAGTTCCATTAATATTAGGAGCCCCTGATATAGCATTCCCTCGAATAAATAATATAAGATTTTGATTATTACCTCCATCATTAACATTATTAATTTCAGGAGGAATAGTAGAAAATGGGGCTGGAACTGGATGAACAGTTTATCCCCCTCTATCAGCTAATACAGCTCATACTGGAGCATCAGTTGATTTAACAATTTTTTCT…	657	TLYFIFGAWSGMIGTSLSILIRMELSQPGVFIGNDQIYNVIVTAHAFIMIFFMVMPIMIGGFGNWLVPLMLGAPDMAFPRMNNMSFWLLPPSLTLLISGGMVENGAGTGWTVYPPLSANTAHTGASVDLTIFSLHLAGVSSILGAVNFITTVINMRSSGITLDRMPLFVWSVVITAILLLLSLPVLAGAITMLLTDRNLNTSFFDPMGGGDPILYQHLF	219	Mansonia uniformis	0.9982	Mansonia	Mansonia uniformis	OQ259785
179	R233	ATATTAGGAGCCCCTGATATAGCATTCCCTCGAATAAATAATATAAGATTTTGATTATTACCTCCATCATTAACATTATTAATTTCAGGAGGAATAGTAGAAAATGGGGCTGGAACTGGGTGAACAGTTTATCCCCCTTTATCAGCTAATACAGCTCATACTGGAGCATCAGTTGATTTAACAATTTTTTCTTTACATTTAGCAGGAGTTTCTTCAATTTTAGGAGCAGTAAATTTTATTACTACTGTTATTAATATACGATCTTCAGGAATTACTTTAGATCGAATACCTTTATTTGTATGATCTGTTGTAATTACAGCAATTTTATTACTTCTTTCTCTTCCTGTTTTAGCTGGAGCTATTACAATACTTTTAACTGATCGTAATTTAAATACATCT…	450	MLGAPDMAFPRMNNMSFWLLPPSLTLLISGGMVENGAGTGWTVYPPLSANTAHTGASVDLTIFSLHLAGVSSILGAVNFITTVINMRSSGITLDRMPLFVWSVVITAILLLLSLPVLAGAITMLLTDRNLNTSFFDPMGGGDPILYQHLF	150	Mansonia uniformis	1	Mansonia	Mansonia uniformis	OQ259786
180	R032	ACTTTATATTTTATCTTCGGAGCATGATCTGGAATAATTGGAACTTCCCTAAGAATTTTAATTCGAATAGAATTAAGTCAACCTGGTGTTTTCATTGGGAATGACCAAATTTATAATGTTATTGTAACAGCTCATGCATTTATTATAATTTTCTTTATAGTTATACCTATTATAATTGGAGGATTTGGAAATTGATTAGTTCCATTAATATTAGGAGCCCCTGATATAGCATTCCCTCGAATAAATAATATAAGATTTTGATTATTACCTCCATCATTAACATTATTAATTTCAGGAGGAATAGTAGAAAATGGGGCTGGAACTGGATGAACAGTTTATCCCCCTTTATCAGCTAATACAGCTCATACTGGAGCATCAGTTGATTTAACAATTTTTTCT…	657	TLYFIFGAWSGMIGTSLSILIRMELSQPGVFIGNDQIYNVIVTAHAFIMIFFMVMPIMIGGFGNWLVPLMLGAPDMAFPRMNNMSFWLLPPSLTLLISGGMVENGAGTGWTVYPPLSANTAHTGASVDLTIFSLHLAGVSSILGAVNFITTVINMRSSGITLDRMPLFVWSVVITAILLLLSLPVLAGAITMLLTDRNLNTSFFDPMGGGDPILYQHLF	219	Mansonia uniformis	0.997	Mansonia	Mansonia uniformis	OQ259787
181	R028	ACTTTATATTTTATCTTCGGAGCATGATCTGGAATAATTGGAACTTCCCTAAGAATTTTAATTCGAATAGAATTAAGTCAACCTGGTGTTTTCATTGGAAATGACCAAATTTATAATGTTATTGTAACAGCTCATGCATTTATTATAATTTTCTTTATAGTTATACCTATTATAATTGGAGGATTTGGAAATTGATTAGTTCCATTAATATTAGGAGCCCCTGATATAGCATTCCCTCGAATAAATAATATAAGATTTTGATTATTACCTCCATCATTAACATTATTAATTTCAGGAGGAATAGTAGAAAATGGGGCTGGAACTGGGTGAACAGTTTATCCCCCTTTATCAGCTAATACAGCTCATACTGGAGCATCAGTTGATTTAACAATTTTTTCT…	657	TLYFIFGAWSGMIGTSLSILIRMELSQPGVFIGNDQIYNVIVTAHAFIMIFFMVMPIMIGGFGNWLVPLMLGAPDMAFPRMNNMSFWLLPPSLTLLISGGMVENGAGTGWTVYPPLSANTAHTGASVDLTIFSLHLAGISSILGAVNFITTVINMRSSGITLDRMPLFVWSVVITAILLLLSLPVLAGAITMLLTDRNLNTSFFDPMGGGDPILYQHLF	219	Mansonia uniformis	0.9985	Mansonia	Mansonia uniformis	OQ259788
182	R029	ACTTTATATTTTATCTTCGGAGCATGATCTGGAATAATTGGAACTTCTCTAAGAATCTTAATTCGAATAGAATTAAGTCAACCTGGTGTTTTCATTGGAAATGACCAAATTTATAATGTTATTGTAACAGCTCATGCATTTATTATAATTTTTTTTATAGTTATACCTATTATAATTGGAGGATTTGGAAATTGATTAGTTCCATTAATATTAGGAGCCCCTGATATAGCATTCCCTCGAATAAATAATATAAGATTTTGATTATTACCTCCATCATTAACATTATTAATTTCAGGAGGAATAGTAGAAAATGGAGCTGGAACTGGATGAACAGTTTATCCTCCTCTATCAGCTAATACAGCTCATACTGGAGCATCGGTTGATTTAACAATTTTTTCT…	657	TLYFIFGAWSGMIGTSLSILIRMELSQPGVFIGNDQIYNVIVTAHAFIMIFFMVMPIMIGGFGNWLVPLMLGAPDMAFPRMNNMSFWLLPPSLTLLISGGMVENGAGTGWTVYPPLSANTAHTGASVDLTIFSLHLAGVSSILGAVNFITTVINMRSSGITLDRMPLFVWSVVITAILLLLSLPVLAGAITMLLTDRNLNTSFFDPMGGGDPILYQHLF	219	Mansonia uniformis	1	Mansonia	Mansonia uniformis	OQ259789
183	R188	CACTTAGCCGGAGTTTCTTCGATTTTAGGGGCAGTAAATTTTATTACTACTGTTATTAATATACGATCATCTGGAATTACCCTAGATCGTATACCATTATTTGTGTGATCTGTTGTAATTACAGCAATTTTATTACTTCTTTCTTTACCTGTTTTAGCTGGGGCTATTACAATACTTTTAACTGATCGAAATTTAAATACATCATTTTTTGACCCTATAGGAGGAGGAGACCCTATTCTTTACCAACACCTATTT	255	HLAGVSSILGAVNFITTVINMRSSGITLDRMPLFVWSVVITAILLLLSLPVLAGAITMLLTDRNLNTSFFDPMGGGDPILYQHLF	85	Mansonia africana	0.9977	Mansonia	Mansonia africana	OQ259790
184	R191	GGAGCCCCTGATATGGCATTCCCTCGAATAAATAATATAAGATTTTGACTTTTACCTCCATCATTGACATTATTAATTTCAGGAGGTATAGTAGAAAATGGAGCTGGAACAGGATGAACAGTTTATCCTCCCCTATCGGCCAATACTGCTCATACTGGGGCATCCGTTGACTTAACAATTTTTTCCCTACACTTAGCCGGAGTTTCTTCGATTTTAGGGGCAGTAAATTTTATCACTACTGTTATTAATATACGATCATCTGGAATTACCCTAGATCGTATACCATTATTTGTGTGATCTGTTGTAATTACAGCAATTTTATTACTTCTTTCTTTACCTGTTTTAGCTGGAGCTATTACAATACTTTTAACTGATCGAAATTTAAATACATCATTTTTT…	444	GAPDMAFPRMNNMSFWLLPPSLTLLISGGMVENGAGTGWTVYPPLSANTAHTGASVDLTIFSLHLAGVSSILGAVNFITTVINMRSSGITLDRMPLFVWSVVITAILLLLSLPVLAGAITMLLTDRNLNTSFFDPMGGGDPILYQHLF	148	Mansonia africana	0.9947	Mansonia	Mansonia africana	OQ259791
